# Supplementary material for: Network neighbors of viral targets and differentially expressed genes in COVID-19 are drug target candidates
Source: Sci Rep. 2021 Sep 23;11:18985. doi: 10.1038/s41598-021-98289-x (PMC8460804; doi:10.1038/s41598-021-98289-x)
Supplement: Supplementary file 1 — Supplementary Information 1. [file 41598_2021_98289_MOESM1_ESM.csv]

	Average Degree	Eigenvector Centrality	Clustering Coefficient	Betweeness Centrality	Closeness Centrality
PPI	33.14	0.0032	0.1105	0.0001	0.3269
GI	5.05	0.0036	0.0623	0.0008	0.2552
MI	73.94	0.0137	0.8445	0.0011	0.344
MIN	39.85	0.0034	0.153	0.0001	0.3317
