# Supplementary material for: Network neighbors of viral targets and differentially expressed genes in COVID-19 are drug target candidates
Source: Sci Rep. 2021 Sep 23;11:18985. doi: 10.1038/s41598-021-98289-x (PMC8460804; doi:10.1038/s41598-021-98289-x)
Supplement: Supplementary file 2 — Supplementary Information 2. [file 41598_2021_98289_MOESM2_ESM.csv]

Gene	DrugBank ID	Score	Drug Name	Drug Status	Gene Description	External Database
KIT	DB09079	0.915800	Nintedanib	FDA approved	DEG-unique neighbor	DrugCentral
PDGFRB	DB08901	0.859385	Ponatinib	FDA approved	common neighbor	CTD
UQCR11	DB04141	0.843258	2-Hexyloxy-6-Hydroxymethyl-Tetrahydro-Pyran-3,4,5-Triol	experimental	background gene
GRIN1	DB01520	0.831862	Tenocyclidine	experimental	DEG-unique neighbor
PDGFRB	DB09078	0.816084	Lenvatinib	FDA approved	common neighbor	DrugCentral
PDGFRA	DB00398	0.778554	Sorafenib	FDA approved	common neighbor	CTD, DrugCentral
KCNA1	DB01159	0.714953	Halothane	FDA approved	common neighbor
KDR	DB00619	0.698080	Imatinib	FDA approved	common neighbor	DrugCentral
GRIN3B	DB06151	0.692504	Acetylcysteine	FDA approved	background gene
GRIN2C	DB06151	0.689177	Acetylcysteine	FDA approved	DEG-unique neighbor
PLA2G2A	DB08231	0.677894	Myristic acid	experimental	common neighbor
GRIN3B	DB00454	0.665474	Meperidine	FDA approved	background gene
OPRK1	DB00956	0.659237	Hydrocodone	FDA approved	common neighbor	DrugCentral
FLT1	DB08901	0.657831	Ponatinib	FDA approved	DEG-unique neighbor	CTD
OPRD1	DB00652	0.655473	Pentazocine	FDA approved	DEG-unique neighbor	DrugCentral
NOS3	DB03449	0.655436	N-(4-{2-[(3-chlorobenzyl)amino]ethyl}phenyl)thiophene-2-carboximidamide	experimental	common neighbor
FLT1	DB12147	0.652115	Erdafitinib	FDA approved	DEG-unique neighbor
GRIA1	DB01159	0.651926	Halothane	FDA approved	background gene
HTR1D	DB00247	0.650947	Methysergide	FDA approved	background gene	DrugCentral
NOS3	DB02644	0.648117	N-omega-propyl-L-arginine	experimental	common neighbor
CSNK2A1	DB04315	0.648069	Guanosine-5'-Diphosphate	experimental	common neighbor
HTR7	DB00334	0.645738	Olanzapine	FDA approved	background gene	DrugCentral
RXRA	DB00799	0.639769	Tazarotene	FDA approved	common neighbor
DRD5	DB00543	0.637107	Amoxapine	FDA approved	DEG-unique neighbor
OPRD1	DB11186	0.635795	Pentoxyverine	FDA approved	DEG-unique neighbor
DRD4	DB06148	0.633524	Mianserin	FDA approved	DEG-unique neighbor	DrugCentral
FLT3	DB08896	0.632878	Regorafenib	FDA approved	common neighbor
OPRK1	DB01444	0.630841	Dimethylthiambutene	experimental	common neighbor
OPRK1	DB01081	0.629506	Diphenoxylate	FDA approved	common neighbor
FLT4	DB08901	0.628299	Ponatinib	FDA approved	common neighbor	CTD
OPRK1	DB01192	0.625466	Oxymorphone	FDA approved	common neighbor	DrugCentral
DRD4	DB00502	0.621891	Haloperidol	FDA approved	DEG-unique neighbor	CTD, DrugCentral
OPRD1	DB01209	0.619113	Dezocine	FDA approved	DEG-unique neighbor
FLT4	DB12147	0.617796	Erdafitinib	FDA approved	common neighbor
FGFR3	DB08896	0.617767	Regorafenib	FDA approved	common neighbor
OPRD1	DB00454	0.616336	Meperidine	FDA approved	DEG-unique neighbor
RNASE1	DB02659	0.614973	Cholic Acid	FDA approved	background gene
OPRD1	DB06800	0.613932	Methylnaltrexone	FDA approved	DEG-unique neighbor	DrugCentral
GABRA6	DB01594	0.612830	Cinolazepam	experimental	DEG-unique neighbor
GABRA6	DB01559	0.611907	Clotiazepam	FDA approved	DEG-unique neighbor
GRIN3A	DB00454	0.611610	Meperidine	FDA approved	DEG-unique neighbor
GABRA6	DB01567	0.611160	Fludiazepam	experimental	DEG-unique neighbor
SLC18A2	DB00170	0.609313	Menadione	FDA approved	background gene
GABRA4	DB01594	0.608524	Cinolazepam	experimental	background gene
GABRA4	DB01559	0.607578	Clotiazepam	FDA approved	background gene
GABRA6	DB00546	0.606913	Adinazolam	experimental	DEG-unique neighbor
GABRA4	DB01567	0.606906	Fludiazepam	experimental	background gene
GABRA4	DB00546	0.602911	Adinazolam	experimental	background gene
RET	DB09079	0.600252	Nintedanib	FDA approved	DEG-unique neighbor	DrugCentral
ADORA2A	DB09283	0.596069	Trapidil	experimental	DEG
NOS2	DB03707	0.586621	S-Ethyl-N-Phenyl-Isothiourea	experimental	common neighbor
NOS2	DB02027	0.585278	N-{(4S)-4-Amino-5-[(2-aminoethyl)amino]pentyl}-N'-nitroguanidine	experimental	common neighbor
HTR1B	DB04948	0.583169	Lofexidine	FDA approved	background gene
OPRK1	DB00333	0.583092	Methadone	FDA approved	common neighbor	DrugCentral
NOS2	DB01821	0.581749	L-N(omega)-Nitroarginine-2,4-L-diaminobutyric amide	experimental	common neighbor
NOS2	DB04223	0.580305	Nitroarginine	experimental	common neighbor
NOS2	DB02077	0.574872	L-N(omega)-nitroarginine-(4R)-amino-L-proline amide	experimental	common neighbor
CALM1	DB04315	0.573460	Guanosine-5'-Diphosphate	experimental	common neighbor
GABRA2	DB00395	0.570292	Carisoprodol	FDA approved	background gene
TYMS	DB03461	0.569516	Nicotinamide adenine dinucleotide phosphate	experimental	common neighbor
NOS2	DB08018	0.568214	N-{(3S,4S)-4-[(6-AMINO-4-METHYLPYRIDIN-2-YL)METHYL]PYRROLIDIN-3-YL}-N'-(4-CHLOROBENZYL)ETHANE-1,2-DIAMINE	experimental	common neighbor
NOS2	DB08019	0.567943	N-{(3R,4S)-4-[(6-amino-4-methylpyridin-2-yl)methyl]pyrrolidin-3-yl}-N'-(3-chlorobenzyl)ethane-1,2-diamine	experimental	common neighbor
FGFR1	DB06589	0.561771	Pazopanib	FDA approved	DEG	DrugCentral
FGFR1	DB01268	0.560447	Sunitinib	FDA approved	DEG	CTD, DrugCentral
SCN8A	DB00909	0.556244	Zonisamide	FDA approved	DEG-unique neighbor
GABRA4	DB13872	0.550795	Lormetazepam	FDA approved	background gene
ADRA1D	DB01579	0.548206	Phendimetrazine	FDA approved	DEG-unique neighbor
GABRA6	DB13872	0.547549	Lormetazepam	FDA approved	DEG-unique neighbor
GABRA5	DB09166	0.546977	Etizolam	experimental	background gene
ADORA1	DB09283	0.546641	Trapidil	experimental	background gene
SLC6A4	DB00422	0.543389	Methylphenidate	FDA approved	DEG	DrugCentral
PTGS2	DB00711	0.541573	Diethylcarbamazine	FDA approved	common neighbor
RET	DB06589	0.541380	Pazopanib	FDA approved	DEG-unique neighbor	DrugCentral
ADRA2B	DB00413	0.540290	Pramipexole	FDA approved	DEG-unique neighbor	DrugCentral
RET	DB01268	0.540168	Sunitinib	FDA approved	DEG-unique neighbor	PharmGKB, DrugCentral
GABRA5	DB00425	0.539667	Zolpidem	FDA approved	background gene
PDE4D	DB00277	0.539503	Theophylline	FDA approved	common neighbor
RXRG	DB00799	0.536880	Tazarotene	FDA approved	DEG-unique neighbor
FGFR2	DB00398	0.536411	Sorafenib	FDA approved	common neighbor	DrugCentral
GRIN2B	DB01173	0.533527	Orphenadrine	FDA approved	DEG-unique neighbor
DRD4	DB11274	0.531432	Dihydro-alpha-ergocryptine	FDA approved	DEG-unique neighbor
GRIN2A	DB01173	0.530485	Orphenadrine	FDA approved	DEG-unique neighbor
HTR1D	DB06216	0.529607	Asenapine	FDA approved	background gene	DrugCentral
ADRB3	DB01151	0.528767	Desipramine	FDA approved	background gene
PKIA	DB02482	0.527106	Phosphonothreonine	experimental	DEG
HTR1D	DB00904	0.522039	Ondansetron	FDA approved	background gene
PPARD	DB03756	0.515989	Doconexent	FDA approved	common neighbor
SLC6A3	DB09068	0.512446	Vortioxetine	FDA approved	background gene
DRD5	DB00363	0.509466	Clozapine	FDA approved	DEG-unique neighbor	DrugCentral
CA4	DB01119	0.507847	Diazoxide	FDA approved	DEG-unique neighbor
PKIA	DB04530	0.505764	S,S-(2-Hydroxyethyl)Thiocysteine	experimental	DEG
SCN1A	DB00281	0.505310	Lidocaine	FDA approved	common neighbor
GABRB3	DB01587	0.504913	Ketazolam	FDA approved	background gene
PKIA	DB04522	0.503637	Dexfosfoserine	experimental	DEG
SCN3A	DB00281	0.503113	Lidocaine	FDA approved	DEG-unique neighbor	DrugCentral
HTR1D	DB00543	0.502810	Amoxapine	FDA approved	background gene
MAOA	DB04147	0.502418	Lauryl Dimethylamine-N-Oxide	experimental	common neighbor
PDE4B	DB07954	0.501614	3-isobutyl-1-methyl-7H-xanthine	experimental	DEG	TTD
PTGS2	DB08814	0.501458	Triflusal	FDA approved	common neighbor	CTD
GABRA4	DB01198	0.500851	Zopiclone	FDA approved	background gene
PTGS1	DB01041	0.500093	Thalidomide	FDA approved	common neighbor	DrugCentral
GABRA6	DB01198	0.497674	Zopiclone	FDA approved	DEG-unique neighbor
PTGS1	DB00233	0.496537	Aminosalicylic acid	FDA approved	common neighbor	TTD, DrugCentral
CACNA1S	DB00622	0.493960	Nicardipine	FDA approved	background gene
GABRB2	DB01587	0.493169	Ketazolam	FDA approved	DEG-unique neighbor
SRC	DB04315	0.492997	Guanosine-5'-Diphosphate	experimental	common neighbor
SLC18A2	DB00852	0.492915	Pseudoephedrine	FDA approved	background gene
FLT3	DB09078	0.490687	Lenvatinib	FDA approved	common neighbor
PLAU	DB00139	0.489073	Succinic acid	FDA approved	DEG-unique neighbor
SLC6A3	DB06204	0.488834	Tapentadol	FDA approved	background gene
CPA1	DB07374	0.488705	Anisomycin	experimental	DEG-unique neighbor
GRIN2C	DB01173	0.487997	Orphenadrine	FDA approved	DEG-unique neighbor	DrugCentral
PTGS1	DB09285	0.487742	Morniflumate	experimental	common neighbor
PTGS1	DB00480	0.487109	Lenalidomide	FDA approved	common neighbor
PTGS1	DB11327	0.486273	Dipyrithione	FDA approved	common neighbor
PTGS2	DB02379	0.485916	Beta-D-Glucose	experimental	common neighbor
PTGS2	DB00350	0.485335	Minoxidil	FDA approved	common neighbor
PTGS2	DB04557	0.485302	Arachidonic Acid	experimental	common neighbor	CTD
NOS3	DB03366	0.483403	Imidazole	experimental	common neighbor
PTGS1	DB00533	0.481155	Rofecoxib	FDA approved	common neighbor	CTD, DrugCentral
SLC6A2	DB01238	0.481000	Aripiprazole	FDA approved	DEG-unique neighbor	DrugCentral
HTR2A	DB04948	0.480154	Lofexidine	FDA approved	common neighbor
SLC6A3	DB01364	0.480100	Ephedrine	FDA approved	background gene
PTGS1	DB08910	0.479688	Pomalidomide	FDA approved	common neighbor
PTGS2	DB02110	0.479087	Protoporphyrin Ix Containing Co	experimental	common neighbor
PTGS2	DB03752	0.478343	P-(2'-Iodo-5'-Thenoyl)Hydrotropic Acid	experimental	common neighbor
PTGS2	DB02047	0.478121	2-(1,1'-Biphenyl-4-Yl)Propanoic Acid	experimental	common neighbor
PTGS2	DB02198	0.478050	2-Bromoacetyl Group	experimental	common neighbor
PTGS2	DB02773	0.478010	(3-Chloro-4-Propoxy-Phenyl)-Acetic Acid	experimental	common neighbor
PTGS1	DB04743	0.477920	Nimesulide	FDA approved	common neighbor	CTD, DrugCentral
PTGS2	DB03753	0.477916	Flurbiprofen Methyl Ester	experimental	common neighbor
FGFR2	DB06589	0.477761	Pazopanib	FDA approved	common neighbor	DrugCentral
PTGS1	DB08439	0.477325	Parecoxib	FDA approved	common neighbor	DrugCentral
FGFR2	DB01268	0.476949	Sunitinib	FDA approved	common neighbor	DrugCentral
PTGS1	DB09217	0.476679	Firocoxib	experimental	common neighbor
PTGS2	DB03667	0.476576	Acetic Acid Salicyloyl-Amino-Ester	experimental	common neighbor
PKIA	DB01919	0.476452	Pentanal	experimental	DEG
PTGS1	DB01628	0.476451	Etoricoxib	FDA approved	common neighbor	DrugCentral
PTGS1	DB13167	0.476223	Alclofenac	FDA approved	common neighbor	DrugCentral
HTR1B	DB00726	0.476191	Trimipramine	FDA approved	background gene
FLT3	DB12147	0.475933	Erdafitinib	FDA approved	common neighbor
PTGS1	DB03866	0.475662	Prostaglandin G2	experimental	common neighbor
PTGS2	DB04817	0.475500	Metamizole	FDA approved	common neighbor
PTGS1	DB03477	0.475378	1-Phenylsulfonamide-3-Trifluoromethyl-5-Parabromophenylpyrazole	experimental	common neighbor
PTGS2	DB07983	0.475369	1-(4-IODOBENZOYL)-5-METHOXY-2-METHYL INDOLE-3-ACETIC ACID	experimental	common neighbor
PTGS2	DB01837	0.475272	O-acetyl-L-serine	experimental	common neighbor
PTGS1	DB00482	0.475170	Celecoxib	FDA approved	common neighbor	CTD, DrugCentral
PKIA	DB07124	0.474481	(2S)-1-(6H-INDOL-3-YL)-3-{[5-(7H-PYRAZOLO[3,4-C]PYRIDIN-5-YL)PYRIDIN-3-YL]OXY}PROPAN-2-AMINE	experimental	DEG
CACNB2	DB04920	0.474452	Clevidipine	FDA approved	background gene
ADRA1D	DB01149	0.474379	Nefazodone	FDA approved	DEG-unique neighbor
PKIA	DB06977	0.474149	(2S)-1-{[5-(1H-Indazol-5-yl)-3-pyridinyl]oxy}-3-(7aH-indol-3-yl)-2-propanamine	experimental	DEG
CPA1	DB08437	0.473690	Puromycin	experimental	DEG-unique neighbor
SCN8A	DB00281	0.473270	Lidocaine	FDA approved	DEG-unique neighbor
HTR1E	DB00543	0.471623	Amoxapine	FDA approved	DEG-unique neighbor
DHFR	DB04315	0.471171	Guanosine-5'-Diphosphate	experimental	common neighbor
CHRM4	DB00986	0.470458	Glycopyrronium	FDA approved	common neighbor
CHRM4	DB00462	0.470431	Methscopolamine bromide	FDA approved	common neighbor
PTGS2	DB07981	0.470121	2-[1-(4-chlorobenzoyl)-5-methoxy-2-methyl-1H-indol-3-yl]-n-[(1R)-1-(hydroxymethyl)propyl]acetamide	experimental	common neighbor
RARG	DB00307	0.470117	Bexarotene	FDA approved	DEG-unique neighbor	DrugCentral
PTGS2	DB07984	0.470045	2-[1-(4-chlorobenzoyl)-5-methoxy-2-methyl-1H-indol-3-yl]-n-[(1S)-1-(hydroxymethyl)propyl]acetamide	experimental	common neighbor
CHRM4	DB00332	0.469550	Ipratropium	FDA approved	common neighbor	DrugCentral
SCN1B	DB00273	0.469391	Topiramate	FDA approved	background gene
CHRM4	DB06709	0.468901	Methacholine	FDA approved	common neighbor	DrugCentral
CHRM4	DB13720	0.468762	Diphemanil	FDA approved	common neighbor
CACNB2	DB09229	0.468744	Aranidipine	experimental	background gene
CHRM4	DB01062	0.468528	Oxybutynin	FDA approved	common neighbor	DrugCentral
CHRM4	DB04365	0.468476	Arecoline	experimental	common neighbor
CHRM4	DB00202	0.468203	Succinylcholine	FDA approved	common neighbor
CHRM4	DB00185	0.468143	Cevimeline	FDA approved	common neighbor	DrugCentral
PKIA	DB07235	0.468098	N-[(1S)-2-AMINO-1-(2,4-DICHLOROBENZYL)ETHYL]-5-[2-(METHYLAMINO)PYRIMIDIN-4-YL]THIOPHENE-2-CARBOXAMIDE	experimental	DEG
ADRB2	DB01118	0.467994	Amiodarone	FDA approved	common neighbor	CTD
CHRM4	DB00517	0.467389	Anisotropine methylbromide	FDA approved	common neighbor
CHRM4	DB01231	0.467038	Diphenidol	FDA approved	common neighbor	TTD, DrugCentral
DRD5	DB06216	0.465981	Asenapine	FDA approved	DEG-unique neighbor	DrugCentral
ADRB1	DB00449	0.465867	Dipivefrin	FDA approved	DEG-unique neighbor	TTD
CHRM4	DB00383	0.465431	Oxyphencyclimine	FDA approved	common neighbor
CHRM4	DB04843	0.465185	Mepenzolate	FDA approved	common neighbor
CHRM4	DB01338	0.465007	Pipecuronium	FDA approved	common neighbor	CTD
PTGS1	DB00580	0.464962	Valdecoxib	FDA approved	common neighbor	DrugCentral
CHRM4	DB01337	0.464377	Pancuronium	FDA approved	common neighbor	CTD
CHRM4	DB09300	0.464060	Butylscopolamine	FDA approved	common neighbor
DRD3	DB00372	0.461926	Thiethylperazine	FDA approved	common neighbor	DrugCentral
SLC6A2	DB01472	0.460587	4-Methoxyamphetamine	experimental	DEG-unique neighbor
SCN4A	DB00252	0.459360	Phenytoin	FDA approved	background gene	DrugCentral
UQCRC1	DB07636	0.458640	5-Heptyl-6-hydroxy-1,3-benzothiazole-4,7-dione	experimental	DEG
PKIA	DB07458	0.456499	3-(1H-indol-3-yl)-4-{1-[2-(1-methylpyrrolidin-2-yl)ethyl]-1H-indol-3-yl}-1H-pyrrole-2,5-dione	experimental	DEG
ADRB3	DB01359	0.455492	Penbutolol	FDA approved	background gene
FGFR3	DB00398	0.454744	Sorafenib	FDA approved	common neighbor	DrugCentral
ADRA2B	DB00692	0.453772	Phentolamine	FDA approved	DEG-unique neighbor	DrugCentral
PKIA	DB02611	0.453748	Balanol Analog 1	experimental	DEG
HRH2	DB00502	0.453491	Haloperidol	FDA approved	background gene	DrugCentral
CHRM4	DB00280	0.452809	Disopyramide	FDA approved	common neighbor
UQCRQ	DB07636	0.452551	5-Heptyl-6-hydroxy-1,3-benzothiazole-4,7-dione	experimental	common neighbor
UQCRH	DB07636	0.452425	5-Heptyl-6-hydroxy-1,3-benzothiazole-4,7-dione	experimental	DEG-unique neighbor
SLC6A4	DB00830	0.452406	Phenmetrazine	FDA approved	DEG
GABRG3	DB01587	0.452058	Ketazolam	FDA approved	background gene
CA3	DB00562	0.451990	Benzthiazide	FDA approved	DEG-unique neighbor
PKIA	DB01940	0.451703	Balanol Analog 2	experimental	DEG
PKIA	DB04098	0.451231	Balanol	experimental	DEG
UQCRC2	DB07636	0.451220	5-Heptyl-6-hydroxy-1,3-benzothiazole-4,7-dione	experimental	common neighbor
SLC6A4	DB14754	0.450874	Solriamfetol	FDA approved	DEG
CHRM4	DB00434	0.450435	Cyproheptadine	FDA approved	common neighbor	DrugCentral
CA3	DB00774	0.450349	Hydroflumethiazide	FDA approved	DEG-unique neighbor
SLC6A4	DB00696	0.450270	Ergotamine	FDA approved	DEG
ADRB1	DB09273	0.449785	Doxofylline	experimental	DEG-unique neighbor
NOS2	DB03963	0.449701	S-(Dimethylarsenic)Cysteine	experimental	common neighbor
PKIA	DB02155	0.449090	3-[(3-sec-butyl-4-hydroxybenzoyl)amino]azepan-4-yl 4-(2-hydroxy-5-methoxybenzoyl)benzoate	experimental	DEG
DRD4	DB06288	0.445674	Amisulpride	FDA approved	DEG-unique neighbor	DrugCentral
CHRM4	DB01226	0.445603	Mivacurium	FDA approved	common neighbor
ABL1	DB09079	0.445404	Nintedanib	FDA approved	common neighbor	DrugCentral
MAOB	DB00805	0.444746	Minaprine	FDA approved	common neighbor
ADRA2B	DB01608	0.444174	Periciazine	FDA approved	DEG-unique neighbor
HTR2C	DB09225	0.443911	Zotepine	FDA approved	common neighbor	DrugCentral
NCOA1	DB03017	0.443618	Lauric acid	FDA approved	DEG-unique neighbor
HTR7	DB01142	0.443260	Doxepin	FDA approved	background gene	DrugCentral
HTR1D	DB01359	0.442512	Penbutolol	FDA approved	background gene
MAOA	DB01367	0.442342	Rasagiline	FDA approved	common neighbor	DrugCentral
MAOA	DB02509	0.441746	Farnesol	experimental	common neighbor
ADRB2	DB00187	0.440843	Esmolol	FDA approved	common neighbor
NOS3	DB04400	0.440709	L-erythro-7,8-dihydrobiopterin	experimental	common neighbor
CACNB2	DB00568	0.440282	Cinnarizine	FDA approved	background gene
MAOA	DB02643	0.440071	N-Dodecyl-N,N-Dimethyl-3-Ammonio-1-Propanesulfonate	experimental	common neighbor
ADRB2	DB08558	0.439851	2-HYDROXYMETHYL-6-OCTYLSULFANYL-TETRAHYDRO-PYRAN-3,4,5-TRIOL	experimental	common neighbor
DRD2	DB04908	0.439579	Flibanserin	FDA approved	DEG-unique neighbor	DrugCentral
SLC6A4	DB00937	0.438631	Diethylpropion	FDA approved	DEG	TTD
ADRB2	DB08347	0.438504	4-{[(2S)-3-(tert-butylamino)-2-hydroxypropyl]oxy}-3H-indole-2-carbonitrile	experimental	common neighbor
ADRB2	DB09351	0.438216	Levobetaxolol	FDA approved	common neighbor	DrugCentral
ADRB3	DB00397	0.437820	Phenylpropanolamine	FDA approved	background gene
ADRB2	DB01297	0.437409	Practolol	FDA approved	common neighbor	CTD
ADRB1	DB11587	0.436882	Etafedrine	FDA approved	DEG-unique neighbor
ADRB1	DB13139	0.436763	Levosalbutamol	FDA approved	DEG-unique neighbor
ADRB1	DB00867	0.436358	Ritodrine	FDA approved	DEG-unique neighbor
HTR1D	DB09068	0.436158	Vortioxetine	FDA approved	background gene	DrugCentral
PPARD	DB09213	0.436080	Dexibuprofen	FDA approved	common neighbor
ADRB1	DB07543	0.435906	(2S)-1-(9H-Carbazol-4-yloxy)-3-(isopropylamino)propan-2-ol	experimental	DEG-unique neighbor
ADRB1	DB09082	0.435150	Vilanterol	FDA approved	DEG-unique neighbor	DrugCentral
ADRB1	DB01274	0.435138	Arformoterol	FDA approved	DEG-unique neighbor	DrugCentral
ADRB1	DB06814	0.435085	Protokylol	FDA approved	DEG-unique neighbor
ADRB1	DB01366	0.434785	Procaterol	FDA approved	DEG-unique neighbor
NOS3	DB08814	0.434736	Triflusal	FDA approved	common neighbor
ADRB1	DB00816	0.434176	Orciprenaline	FDA approved	DEG-unique neighbor
GRIN2D	DB00949	0.433399	Felbamate	FDA approved	background gene
MAOB	DB07641	0.432734	Decyl(dimethyl)phosphine oxide	experimental	common neighbor
NOS2	DB07244	0.432669	5-{4-[(3,5-DIFLUOROBENZYL)AMINO]PHENYL}-6-ETHYLPYRIMIDINE-2,4-DIAMINE	experimental	common neighbor
CHRM4	DB00599	0.432525	Thiopental	FDA approved	common neighbor
ADRB1	DB05039	0.432512	Indacaterol	FDA approved	DEG-unique neighbor	DrugCentral
MAOA	DB08480	0.432478	4-HYDROXY-N-PROPARGYL-1(R)-AMINOINDAN	experimental	common neighbor
NOS2	DB00360	0.432435	Sapropterin	FDA approved	common neighbor
PDE4A	DB07954	0.432231	3-isobutyl-1-methyl-7H-xanthine	experimental	common neighbor	TTD
ESR2	DB02494	0.432120	Alpha-Hydroxy-Beta-Phenyl-Propionic Acid	experimental	common neighbor
MAOA	DB02095	0.432097	Isatin	experimental	common neighbor
MAOA	DB03894	0.431614	N-Propargyl-1(S)-Aminoindan	experimental	common neighbor
MAOA	DB04677	0.431530	N-METHYL-N-[(1R)-1-METHYL-2-PHENYLETHYL]PROP-2-EN-1-AMINE	experimental	common neighbor
HTR6	DB00988	0.430978	Dopamine	FDA approved	DEG-unique neighbor
MAOA	DB02211	0.430843	N-Methyl-N-Propargyl-1(R)-Aminoindan	experimental	common neighbor
MAOA	DB08516	0.430804	(S)-(+)-2-[4-(FLUOROBENZYLOXY-BENZYLAMINO)PROPIONAMIDE]	experimental	common neighbor
MAOA	DB07513	0.430795	7-[(3-CHLOROBENZYL)OXY]-4-[(METHYLAMINO)METHYL]-2H-CHROMEN-2-ONE	experimental	common neighbor
GABRG2	DB00683	0.430720	Midazolam	FDA approved	common neighbor
MAOA	DB04307	0.430639	5-Hydroxy-N-Propargyl-1(R)-Aminoindan	experimental	common neighbor
GABRA4	DB09166	0.430565	Etizolam	experimental	background gene
ADRB1	DB09080	0.430291	Olodaterol	FDA approved	DEG-unique neighbor	DrugCentral
MAOB	DB07919	0.429682	7-METHOXY-1-METHYL-9H-BETA-CARBOLINE	experimental	common neighbor
MAOB	DB04017	0.429497	Clorgiline	experimental	common neighbor
MAOA	DB06654	0.429457	Safinamide	FDA approved	common neighbor	DrugCentral
NOS2	DB02141	0.429440	S,S'-(1,4-Phenylene-Bis(1,2-Ethanediyl))Bis-Isothiourea	experimental	common neighbor
ADRB2	DB13781	0.429248	Xamoterol	FDA approved	common neighbor	DrugCentral
MAOA	DB07512	0.428735	7-[(3-CHLOROBENZYL)OXY]-2-OXO-2H-CHROMENE-4-CARBALDEHYDE	experimental	common neighbor	TTD
DRD5	DB00508	0.428697	Triflupromazine	FDA approved	DEG-unique neighbor
MAOA	DB08082	0.428642	N-(2-AMINOETHYL)-P-CHLOROBENZAMIDE	experimental	common neighbor
MAOB	DB13876	0.428505	Brofaromine	experimental	common neighbor
GABRA6	DB09166	0.428282	Etizolam	experimental	DEG-unique neighbor
ADRA1D	DB00679	0.428101	Thioridazine	FDA approved	DEG-unique neighbor	DrugCentral
CHRM4	DB06153	0.427910	Pizotifen	FDA approved	common neighbor
DRD5	DB00372	0.427436	Thiethylperazine	FDA approved	DEG-unique neighbor
GABRA4	DB00395	0.426763	Carisoprodol	FDA approved	background gene
NOS2	DB02589	0.426699	Se-Ethyl-Isoselenourea	experimental	common neighbor
ADRA1D	DB00726	0.426540	Trimipramine	FDA approved	DEG-unique neighbor
NOS2	DB04559	0.426127	N-(Chlorophenyl)-N'-Hydroxyguanidine	experimental	common neighbor
HTR2B	DB01224	0.425958	Quetiapine	FDA approved	background gene	DrugCentral
NOS2	DB04018	0.425947	S-Isopropyl-Isothiourea	experimental	common neighbor
DRD4	DB00391	0.425751	Sulpiride	FDA approved	DEG-unique neighbor	DrugCentral
CACNA1I	DB00661	0.425724	Verapamil	FDA approved	background gene
NOS2	DB03910	0.425622	S,S'-(1,3-Phenylene-Bis(1,2-Ethanediyl))Bis-Isothiourea	experimental	common neighbor
GABRA6	DB00395	0.425538	Carisoprodol	FDA approved	DEG-unique neighbor
NOS2	DB07001	0.425466	(3S,5E)-3-propyl-3,4-dihydrothieno[2,3-f][1,4]oxazepin-5(2H)-imine	experimental	common neighbor
NOS2	DB02979	0.425417	N1,N14-Bis((S-Methyl)Isothioureido)Tetradecane	experimental	common neighbor
NOS2	DB02335	0.425353	2-Aminothiazoline	experimental	common neighbor	TTD
NOS2	DB02048	0.424893	1,2,4-Triazole-Carboxamidine	experimental	common neighbor
NOS2	DB03065	0.424548	7-Nitroindazole-2-Carboxamidine	experimental	common neighbor
HTR1D	DB00960	0.424287	Pindolol	FDA approved	background gene	DrugCentral
HTR6	DB00247	0.424043	Methysergide	FDA approved	DEG-unique neighbor	DrugCentral
NOS2	DB01833	0.423964	Canavanine	experimental	common neighbor
PLAU	DB00126	0.423836	Ascorbic acid	FDA approved	DEG-unique neighbor
KDR	DB01254	0.423422	Dasatinib	FDA approved	common neighbor	DrugCentral
CHRM4	DB00193	0.422928	Tramadol	FDA approved	common neighbor
GABRA4	DB00425	0.422853	Zolpidem	FDA approved	background gene
DRD4	DB09207	0.422399	AS-8112	experimental	DEG-unique neighbor
ADRA2B	DB09242	0.422312	Moxonidine	FDA approved	DEG-unique neighbor	TTD
KDR	DB12978	0.421830	Pexidartinib	FDA approved	common neighbor
NOS3	DB07003	0.421625	(2S)-2-methyl-2,3-dihydrothieno[2,3-f][1,4]oxazepin-5-amine	experimental	common neighbor
NOS3	DB11327	0.421166	Dipyrithione	FDA approved	common neighbor
PDE4D	DB00806	0.420796	Pentoxifylline	FDA approved	common neighbor
GABRA6	DB00425	0.420663	Zolpidem	FDA approved	DEG-unique neighbor
MAOB	DB09245	0.420339	Toloxatone	experimental	common neighbor	TTD, DrugCentral
MAOB	DB09244	0.420270	Pirlindole	experimental	common neighbor
PDE5A	DB00651	0.420112	Dyphylline	FDA approved	common neighbor
RXRB	DB12808	0.420047	Trifarotene	FDA approved	DEG
SLC6A4	DB01156	0.419370	Bupropion	FDA approved	DEG	PharmGKB, TTD, CTD, DrugCentral
NOS2	DB03974	0.419260	L-homoarginine	experimental	common neighbor
PLAU	DB04395	0.419154	Phosphoaminophosphonic Acid-Adenylate Ester	experimental	DEG-unique neighbor
SCN9A	DB00252	0.419134	Phenytoin	FDA approved	background gene	DrugCentral
NOS2	DB03305	0.419046	N(G)-Iminoethylornithine	experimental	common neighbor
NOS3	DB08214	0.418629	4-(1H-IMIDAZOL-1-YL)PHENOL	experimental	common neighbor
ADRA1D	DB00734	0.418585	Risperidone	FDA approved	DEG-unique neighbor	DrugCentral
ADRB1	DB00925	0.418509	Phenoxybenzamine	FDA approved	DEG-unique neighbor
DRD4	DB01184	0.418455	Domperidone	FDA approved	DEG-unique neighbor
NOS3	DB01835	0.418204	4R-Fluoro-N6-ethanimidoyl-L-lysine	experimental	common neighbor
ADRA1D	DB01267	0.417924	Paliperidone	FDA approved	DEG-unique neighbor
PPARD	DB01050	0.417149	Ibuprofen	FDA approved	common neighbor
NOS3	DB03953	0.417048	Thiocitrulline	experimental	common neighbor	TTD
ADRA2B	DB00968	0.416498	Methyldopa	FDA approved	DEG-unique neighbor
GRIN1	DB00949	0.416459	Felbamate	FDA approved	DEG-unique neighbor
FGFR1	DB00619	0.416078	Imatinib	FDA approved	DEG	DrugCentral
NOS2	DB02911	0.415846	2,4-Diamino-6-Phenyl-5,6,7,8,-Tetrahydropteridine	experimental	common neighbor
HTR2C	DB06016	0.415759	Cariprazine	FDA approved	common neighbor	DrugCentral
ADRA2A	DB00292	0.415329	Etomidate	FDA approved	DEG
HTR1B	DB00734	0.415289	Risperidone	FDA approved	background gene	DrugCentral
ADRA2B	DB00633	0.414910	Dexmedetomidine	FDA approved	DEG-unique neighbor	DrugCentral
ADRA2B	DB11738	0.414497	Rilmenidine	FDA approved	DEG-unique neighbor	DrugCentral
FLT3	DB06589	0.414449	Pazopanib	FDA approved	common neighbor	DrugCentral
FLT1	DB00619	0.414347	Imatinib	FDA approved	DEG-unique neighbor
NOS3	DB07389	0.414340	N-[2-(6-AMINO-4-METHYLPYRIDIN-2-YL)ETHYL]-4-CYANOBENZAMIDE	experimental	common neighbor
ADORA2B	DB09283	0.413670	Trapidil	experimental	DEG-unique neighbor
HTR1D	DB00571	0.412535	Propranolol	FDA approved	background gene	DrugCentral
HTR1D	DB08807	0.411731	Bopindolol	experimental	background gene
PDE3A	DB00651	0.411715	Dyphylline	FDA approved	common neighbor
CHRNB4	DB01273	0.411008	Varenicline	FDA approved	DEG-unique neighbor
ADRA2B	DB00370	0.410255	Mirtazapine	FDA approved	DEG-unique neighbor	DrugCentral
CHRM4	DB00502	0.410065	Haloperidol	FDA approved	common neighbor
FLT1	DB06595	0.410025	Midostaurin	FDA approved	DEG-unique neighbor
NOS3	DB02462	0.409052	Thiocoumarin	experimental	common neighbor
FKBP1A	DB03017	0.408776	Lauric acid	FDA approved	DEG
ADRA2B	DB00320	0.408534	Dihydroergotamine	FDA approved	DEG-unique neighbor	DrugCentral
NOS3	DB06879	0.408073	5-(4'-AMINO-1'-ETHYL-5',8'-DIFLUORO-1'H-SPIRO[PIPERIDINE-4,2'-QUINAZOLINE]-1-YLCARBONYL)PICOLINONITRILE	experimental	common neighbor
PDE4B	DB01303	0.407790	Oxtriphylline	FDA approved	DEG
NOS3	DB07007	0.406338	(3R)-3-[(1,2,3,4-tetrahydroisoquinolin-7-yloxy)methyl]-2,3-dihydrothieno[2,3-f][1,4]oxazepin-5-amine	experimental	common neighbor
ADRB3	DB00668	0.405569	Epinephrine	FDA approved	background gene	CTD
CACNA2D1	DB01244	0.405470	Bepridil	FDA approved	common neighbor
NOS3	DB07318	0.405377	N-[2-(4-AMINO-5,8-DIFLUORO-1,2-DIHYDROQUINAZOLIN-2-YL)ETHYL]-3-FURAMIDE	experimental	common neighbor
NR1I3	DB04216	0.405368	Quercetin	experimental	DEG-unique neighbor	CTD
FGFR1	DB06595	0.405027	Midostaurin	FDA approved	DEG
CHRNB4	DB09028	0.404464	Cytisine	experimental	DEG-unique neighbor	TTD, CTD
NOS1	DB01110	0.404121	Miconazole	FDA approved	DEG-unique neighbor
FGFR3	DB01268	0.404083	Sunitinib	FDA approved	common neighbor	DrugCentral
GRIN3B	DB00949	0.403751	Felbamate	FDA approved	background gene
DRD4	DB01100	0.403615	Pimozide	FDA approved	DEG-unique neighbor	DrugCentral
HTR1B	DB01267	0.403296	Paliperidone	FDA approved	background gene	DrugCentral
PTGS1	DB00210	0.402930	Adapalene	FDA approved	common neighbor
NOS3	DB07306	0.402259	ETHYL 4-[(4-CHLOROPYRIDIN-2-YL)AMINO]PIPERIDINE-1-CARBOXYLATE	experimental	common neighbor
DRD5	DB01267	0.401968	Paliperidone	FDA approved	DEG-unique neighbor	DrugCentral
MAOA	DB01132	0.400717	Pioglitazone	FDA approved	common neighbor	DrugCentral
RXRA	DB12808	0.400302	Trifarotene	FDA approved	common neighbor
NOS2	DB03918	0.399967	6S-5,6,7,8-Tetrahydrobiopterin	experimental	common neighbor
OPRM1	DB00825	0.399903	Levomenthol	FDA approved	common neighbor
SLC6A3	DB08918	0.399847	Levomilnacipran	FDA approved	background gene	DrugCentral
PDE4D	DB00824	0.399847	Enprofylline	FDA approved	common neighbor
NOS2	DB02994	0.399737	Cacodylic acid	experimental	common neighbor
NOS3	DB08750	0.399523	1-[4-(AMINOMETHYL)BENZOYL]-5'-FLUORO-1'H-SPIRO[PIPERIDINE-4,2'-QUINAZOLIN]-4'-AMINE	experimental	common neighbor
RARG	DB03756	0.399434	Doconexent	FDA approved	DEG-unique neighbor
CHRNA6	DB00514	0.399274	Dextromethorphan	FDA approved	DEG-unique neighbor
HTR6	DB01200	0.399097	Bromocriptine	FDA approved	DEG-unique neighbor	DrugCentral
NOS3	DB07405	0.398587	1-(6-CYANO-3-PYRIDYLCARBONYL)-5',8'-DIFLUOROSPIRO[PIPERIDINE-4,2'(1'H)-QUINAZOLINE]-4'-AMINE	experimental	common neighbor
NOS3	DB01234	0.398482	Dexamethasone	FDA approved	common neighbor	CTD
UQCR11	DB07636	0.397666	5-Heptyl-6-hydroxy-1,3-benzothiazole-4,7-dione	experimental	background gene
ESR2	DB07374	0.397410	Anisomycin	experimental	common neighbor
NOS1	DB01686	0.396582	N,N-dimethylarginine	experimental	DEG-unique neighbor
HTR6	DB00248	0.394605	Cabergoline	FDA approved	DEG-unique neighbor
NOS1	DB02234	0.393897	S-Ethylisothiourea	experimental	DEG-unique neighbor
NOS1	DB03100	0.393237	6-Nitroindazole	experimental	DEG-unique neighbor
NOS1	DB02207	0.393142	7-Nitroindazole	experimental	DEG-unique neighbor	TTD
HTR6	DB01267	0.392677	Paliperidone	FDA approved	DEG-unique neighbor	DrugCentral
FLT4	DB00619	0.392604	Imatinib	FDA approved	common neighbor
NOS3	DB07008	0.392558	4-(1,3-BENZODIOXOL-5-YLOXY)-2-[4-(1H-IMIDAZOL-1-YL)PHENOXY]PYRIMIDINE	experimental	common neighbor
ESR2	DB00882	0.392425	Clomifene	FDA approved	common neighbor
ESR2	DB00890	0.392382	Dienestrol	FDA approved	common neighbor
GABRG2	DB01587	0.392285	Ketazolam	FDA approved	common neighbor
ADRA2B	DB09244	0.391142	Pirlindole	experimental	DEG-unique neighbor
NOS1	DB04534	0.390991	5-Nitroindazole	experimental	DEG-unique neighbor
SCN10A	DB00252	0.390760	Phenytoin	FDA approved	background gene
DRD5	DB00353	0.390732	Methylergometrine	FDA approved	DEG-unique neighbor
CACNA2D2	DB01115	0.390695	Nifedipine	FDA approved	DEG-unique neighbor
RET	DB06595	0.390042	Midostaurin	FDA approved	DEG-unique neighbor
NOS3	DB07029	0.389923	4-(1,3-BENZODIOXOL-5-YLOXY)-2-[4-(1H-IMIDAZOL-1-YL)PHENOXY]-6-METHYLPYRIMIDINE	experimental	common neighbor
SCN4A	DB06218	0.389634	Lacosamide	FDA approved	background gene
ESR2	DB00539	0.389559	Toremifene	FDA approved	common neighbor	PharmGKB, CTD
CA4	DB01325	0.389404	Quinethazone	FDA approved	DEG-unique neighbor
RHO	DB00228	0.388692	Enflurane	FDA approved	background gene
ADRA1A	DB01608	0.388502	Periciazine	FDA approved	DEG-unique neighbor
ESR2	DB11478	0.388475	Zeranol	experimental	common neighbor	CTD
NOS3	DB07002	0.388343	4-({4-[(4-methoxypyridin-2-yl)amino]piperidin-1-yl}carbonyl)benzonitrile	experimental	common neighbor
CSF1R	DB08896	0.388331	Regorafenib	FDA approved	DEG-unique neighbor
DRD5	DB00734	0.388167	Risperidone	FDA approved	DEG-unique neighbor	DrugCentral
FLT4	DB06595	0.388166	Midostaurin	FDA approved	common neighbor
ESR2	DB00977	0.387857	Ethinylestradiol	FDA approved	common neighbor	DrugCentral
CHRM4	DB00477	0.387533	Chlorpromazine	FDA approved	common neighbor	DrugCentral
NOS2	DB03332	0.386820	5,6-Cyclic-Tetrahydropteridine	experimental	common neighbor
HTR2B	DB00623	0.386442	Fluphenazine	FDA approved	background gene	DrugCentral
SLC6A4	DB00934	0.386145	Maprotiline	FDA approved	DEG	DrugCentral
SCN1A	DB06218	0.385682	Lacosamide	FDA approved	common neighbor
NOS3	DB07011	0.385529	(3S)-1-(1,3-BENZODIOXOL-5-YLMETHYL)-3-[4-(1H-IMIDAZOL-1-YL)PHENOXY]PIPERIDINE	experimental	common neighbor
RARB	DB00307	0.384444	Bexarotene	FDA approved	DEG-unique neighbor	CTD, DrugCentral
GRIN2C	DB00949	0.384233	Felbamate	FDA approved	DEG-unique neighbor
ADRB2	DB00408	0.383980	Loxapine	FDA approved	common neighbor
HTR2B	DB01537	0.382746	4-Bromo-2,5-dimethoxyphenethylamine	experimental	background gene
CA4	DB00880	0.382175	Chlorothiazide	FDA approved	DEG-unique neighbor
CACNA1S	DB00308	0.381725	Ibutilide	FDA approved	background gene
DRD5	DB00850	0.381360	Perphenazine	FDA approved	DEG-unique neighbor
FGFR4	DB08896	0.380473	Regorafenib	FDA approved	common neighbor
RARA	DB00307	0.379686	Bexarotene	FDA approved	common neighbor	DrugCentral
HTR2B	DB13940	0.379375	2,5-Dimethoxy-4-ethylthioamphetamine	experimental	background gene
HTR6	DB00734	0.378791	Risperidone	FDA approved	DEG-unique neighbor	PharmGKB, CTD, DrugCentral
NOS1	DB09237	0.378749	Levamlodipine	FDA approved	DEG-unique neighbor
PDE4C	DB00277	0.378588	Theophylline	FDA approved	common neighbor
SLC6A2	DB06684	0.377757	Vilazodone	FDA approved	DEG-unique neighbor
PDGFRA	DB01254	0.377317	Dasatinib	FDA approved	common neighbor	CTD, DrugCentral
HDAC2	DB09061	0.377017	Cannabidiol	FDA approved	VI
SLC6A2	DB00574	0.376992	Fenfluramine	FDA approved	DEG-unique neighbor
HTR1A	DB00953	0.376777	Rizatriptan	FDA approved	common neighbor	DrugCentral
CA3	DB01021	0.376581	Trichlormethiazide	FDA approved	DEG-unique neighbor
CACNA1A	DB04855	0.376262	Dronedarone	FDA approved	DEG
ALOX5	DB00162	0.376056	Vitamin A	FDA approved	common neighbor
NR3C2	DB00367	0.375969	Levonorgestrel	FDA approved	DEG-unique neighbor
HTR2C	DB01488	0.375870	Dimethyltryptamine	experimental	common neighbor
ADRA1D	DB01614	0.375707	Acepromazine	experimental	DEG-unique neighbor
HTR6	DB00434	0.375562	Cyproheptadine	FDA approved	DEG-unique neighbor	DrugCentral
HTR7	DB00714	0.374741	Apomorphine	FDA approved	background gene
ADRA1D	DB00334	0.374343	Olanzapine	FDA approved	DEG-unique neighbor	DrugCentral
DRD3	DB08922	0.372459	Perospirone	experimental	common neighbor	DrugCentral
ESR2	DB08437	0.372050	Puromycin	experimental	common neighbor
DRD3	DB00777	0.371850	Propiomazine	FDA approved	common neighbor
NOS1	DB07388	0.371495	ETHYL 4-[(4-METHYLPYRIDIN-2-YL)AMINO]PIPERIDINE-1-CARBOXYLATE	experimental	DEG-unique neighbor
HTR1A	DB00998	0.371281	Frovatriptan	FDA approved	common neighbor	DrugCentral
ADRB3	DB00841	0.371138	Dobutamine	FDA approved	background gene
SCN1B	DB09085	0.370977	Tetracaine	FDA approved	background gene
HTR2B	DB14185	0.370883	Aripiprazole lauroxil	FDA approved	background gene
DRD4	DB09014	0.370472	Captodiame	experimental	DEG-unique neighbor
ADRA1D	DB01622	0.370392	Thioproperazine	experimental	DEG-unique neighbor
NR3C2	DB11619	0.370262	Gestrinone	FDA approved	DEG-unique neighbor
DRD3	DB00420	0.369789	Promazine	FDA approved	common neighbor	DrugCentral
DRD5	DB01063	0.369513	Acetophenazine	FDA approved	DEG-unique neighbor
CACNB1	DB00568	0.369202	Cinnarizine	FDA approved	DEG-unique neighbor
ADRB3	DB01291	0.369163	Pirbuterol	FDA approved	background gene
ADRB3	DB00598	0.369077	Labetalol	FDA approved	background gene
HTR2B	DB00246	0.368995	Ziprasidone	FDA approved	background gene	DrugCentral
GABRR1	DB01956	0.368746	Taurine	FDA approved	DEG-unique neighbor
SCN1B	DB09088	0.368546	Amylocaine	FDA approved	background gene
ADRB3	DB00612	0.368520	Bisoprolol	FDA approved	background gene	CTD, DrugCentral
NOS3	DB06916	0.368426	N-[2-(1,3-BENZODIOXOL-5-YL)ETHYL]-1-[2-(1H-IMIDAZOL-1-YL)-6-METHYLPYRIMIDIN-4-YL]-D-PROLINAMIDE	experimental	common neighbor
HTR1A	DB00918	0.367275	Almotriptan	FDA approved	common neighbor
CA3	DB09460	0.367153	Sodium carbonate	FDA approved	DEG-unique neighbor
SCN1B	DB00564	0.366937	Carbamazepine	FDA approved	background gene
DRD3	DB00458	0.366857	Imipramine	FDA approved	common neighbor	DrugCentral
RARG	DB01393	0.366823	Bezafibrate	FDA approved	DEG-unique neighbor
HRH2	DB00852	0.366613	Pseudoephedrine	FDA approved	background gene
SCN1B	DB09345	0.366550	Pramocaine	FDA approved	background gene
SCN1B	DB09342	0.366505	Propoxycaine	FDA approved	background gene
ADRB3	DB01917	0.366036	Putrescine	experimental	background gene
HTR2C	DB00216	0.365716	Eletriptan	FDA approved	common neighbor
CALM1	DB03017	0.364533	Lauric acid	FDA approved	common neighbor
ADRB3	DB00127	0.364528	Spermine	experimental	background gene
ADRB3	DB00335	0.364400	Atenolol	FDA approved	background gene	CTD
ADORA3	DB09283	0.364256	Trapidil	experimental	common neighbor
RARG	DB02746	0.363916	Phthalic Acid	experimental	DEG-unique neighbor
HTR2B	DB00408	0.363686	Loxapine	FDA approved	background gene
HTR2C	DB06288	0.363628	Amisulpride	FDA approved	common neighbor
ABL1	DB09078	0.363449	Lenvatinib	FDA approved	common neighbor
ADRB3	DB01214	0.363254	Metipranolol	FDA approved	background gene
ADRB3	DB00264	0.363115	Metoprolol	FDA approved	background gene	CTD
GABRR1	DB00603	0.362942	Medroxyprogesterone acetate	FDA approved	DEG-unique neighbor
ESR2	DB04824	0.362683	Phenolphthalein	FDA approved	common neighbor
ADRB3	DB03566	0.362508	Spermidine	experimental	background gene
ADRB3	DB00221	0.362258	Isoetharine	FDA approved	background gene
ADRB2	DB00555	0.362249	Lamotrigine	FDA approved	common neighbor
CA3	DB00436	0.362184	Bendroflumethiazide	FDA approved	DEG-unique neighbor
ADRB2	DB09068	0.362059	Vortioxetine	FDA approved	common neighbor	DrugCentral
CASP3	DB01169	0.361553	Arsenic trioxide	FDA approved	common neighbor	CTD
CACNB1	DB04920	0.361485	Clevidipine	FDA approved	DEG-unique neighbor
SCN5A	DB06218	0.361474	Lacosamide	FDA approved	DEG-unique neighbor
ADRB3	DB09013	0.360849	Befunolol	experimental	background gene
DRD4	DB01239	0.360619	Chlorprothixene	experimental	DEG-unique neighbor	DrugCentral
ADRB3	DB01203	0.359889	Nadolol	FDA approved	background gene	DrugCentral
SCN8A	DB06218	0.359817	Lacosamide	FDA approved	DEG-unique neighbor
CACNA1A	DB00393	0.359659	Nimodipine	FDA approved	DEG
ADRB3	DB01210	0.359292	Levobunolol	FDA approved	background gene	DrugCentral
DRD5	DB00397	0.359239	Phenylpropanolamine	FDA approved	DEG-unique neighbor
ADRB3	DB00195	0.359014	Betaxolol	FDA approved	background gene
ABL1	DB12147	0.358499	Erdafitinib	FDA approved	common neighbor
ADRB3	DB01193	0.358429	Acebutolol	FDA approved	background gene
FGFR2	DB00619	0.358279	Imatinib	FDA approved	common neighbor	DrugCentral
CACNB1	DB09229	0.358105	Aranidipine	experimental	DEG-unique neighbor
DRD4	DB01392	0.357830	Yohimbine	FDA approved	DEG-unique neighbor
SLC6A2	DB01191	0.357778	Dexfenfluramine	FDA approved	DEG-unique neighbor
PPARD	DB12007	0.357503	Isoflavone	experimental	common neighbor
ADRB3	DB00521	0.357499	Carteolol	FDA approved	background gene
AKR1B1	DB03147	0.357395	Flavin adenine dinucleotide	FDA approved	common neighbor
HTR2B	DB09195	0.357198	Lorpiprazole	FDA approved	background gene
SLC6A3	DB00344	0.357084	Protriptyline	FDA approved	background gene	DrugCentral
OPRM1	DB00555	0.356809	Lamotrigine	FDA approved	common neighbor
CACNA1A	DB00273	0.356732	Topiramate	FDA approved	DEG
ADRB3	DB00373	0.356695	Timolol	FDA approved	background gene	DrugCentral
SLC6A3	DB01579	0.356669	Phendimetrazine	FDA approved	background gene	DrugCentral
DRD5	DB00805	0.356485	Minaprine	FDA approved	DEG-unique neighbor
HTR2B	DB00370	0.355982	Mirtazapine	FDA approved	background gene
ADRA1D	DB14185	0.355887	Aripiprazole lauroxil	FDA approved	DEG-unique neighbor
GABRR1	DB01068	0.355661	Clonazepam	FDA approved	DEG-unique neighbor
DRD4	DB00458	0.355615	Imipramine	FDA approved	DEG-unique neighbor
PPARD	DB00328	0.355183	Indomethacin	FDA approved	common neighbor	CTD
OPRD1	DB00904	0.355020	Ondansetron	FDA approved	DEG-unique neighbor
HRH2	DB04948	0.354183	Lofexidine	FDA approved	background gene
SLC18A2	DB00191	0.353461	Phentermine	FDA approved	background gene
AHR	DB04395	0.353126	Phosphoaminophosphonic Acid-Adenylate Ester	experimental	common neighbor
ADRA1A	DB09128	0.352838	Brexpiprazole	FDA approved	DEG-unique neighbor	DrugCentral
SLC12A3	DB00774	0.352404	Hydroflumethiazide	FDA approved	DEG-unique neighbor	DrugCentral
GABRG3	DB01544	0.352303	Flunitrazepam	FDA approved	background gene	DrugCentral
SLC6A3	DB00289	0.351271	Atomoxetine	FDA approved	background gene	DrugCentral
TLR4	DB02325	0.351178	Isopropyl alcohol	FDA approved	common neighbor
GABRG2	DB01198	0.350788	Zopiclone	FDA approved	common neighbor
SLC6A3	DB09225	0.350468	Zotepine	FDA approved	background gene	DrugCentral
SLC6A3	DB04896	0.350257	Milnacipran	FDA approved	background gene	DrugCentral
ESR2	DB08773	0.349409	2-(4-hydroxyphenyl)benzo[b]thiophen-6-ol	experimental	common neighbor
HTR1A	DB00409	0.349366	Remoxipride	FDA approved	common neighbor	DrugCentral
HTR6	DB09068	0.349283	Vortioxetine	FDA approved	DEG-unique neighbor	DrugCentral
ESR2	DB08595	0.349103	4-[(1S,2R,5S)-4,4,8-TRIMETHYL-3-OXABICYCLO[3.3.1]NON-7-EN-2-YL]PHENOL	experimental	common neighbor
ESR2	DB07086	0.349040	4-[(1S,2S,5S)-5-(HYDROXYMETHYL)-8-METHYL-3-OXABICYCLO[3.3.1]NON-7-EN-2-YL]PHENOL	experimental	common neighbor
ESR2	DB07195	0.347996	4-[(1S,2S,5S)-5-(HYDROXYMETHYL)-6,8,9-TRIMETHYL-3-OXABICYCLO[3.3.1]NON-7-EN-2-YL]PHENOL	experimental	common neighbor
ADRA1A	DB00745	0.347776	Modafinil	FDA approved	DEG-unique neighbor
ESR2	DB08048	0.347217	4-(6-HYDROXY-1H-INDAZOL-3-YL)BENZENE-1,3-DIOL	experimental	common neighbor
ESR2	DB07932	0.347211	dimethyl (1R,4S)-5,6-bis(4-hydroxyphenyl)-7-oxabicyclo[2.2.1]hepta-2,5-diene-2,3-dicarboxylate	experimental	common neighbor
CACNA2D2	DB00661	0.347100	Verapamil	FDA approved	DEG-unique neighbor
ESR2	DB08320	0.346945	DIETHYL (1R,2S,3R,4S)-5,6-BIS(4-HYDROXYPHENYL)-7-OXABICYCLO[2.2.1]HEPT-5-ENE-2,3-DICARBOXYLATE	experimental	common neighbor
ESR2	DB08047	0.346651	4-[1-allyl-7-(trifluoromethyl)-1H-indazol-3-yl]benzene-1,3-diol	experimental	common neighbor
SLC6A2	DB00215	0.346443	Citalopram	FDA approved	DEG-unique neighbor	DrugCentral
HTR2C	DB09167	0.346373	Dosulepin	FDA approved	common neighbor
CA4	DB00381	0.345966	Amlodipine	FDA approved	DEG-unique neighbor
HTR6	DB00589	0.345920	Lisuride	FDA approved	DEG-unique neighbor	DrugCentral
ESR2	DB07708	0.345875	3-CHLORO-2-(4-HYDROXYPHENYL)-2H-INDAZOL-5-OL	experimental	common neighbor
ESR2	DB07087	0.345867	4-[(1S,2S,5S,9R)-5-(HYDROXYMETHYL)-8,9-DIMETHYL-3-OXABICYCLO[3.3.1]NON-7-EN-2-YL]PHENOL	experimental	common neighbor
ESR2	DB07712	0.345862	3-ETHYL-2-(4-HYDROXYPHENYL)-2H-INDAZOL-5-OL	experimental	common neighbor
FGFR2	DB06595	0.345538	Midostaurin	FDA approved	common neighbor
F10	DB04315	0.345126	Guanosine-5'-Diphosphate	experimental	DEG-unique neighbor
ESR2	DB06871	0.345072	17-METHYL-17-ALPHA-DIHYDROEQUILENIN	experimental	common neighbor
PLAU	DB02659	0.344631	Cholic Acid	FDA approved	DEG-unique neighbor
ADRA1D	DB00246	0.344596	Ziprasidone	FDA approved	DEG-unique neighbor
ESR2	DB07678	0.344553	(9ALPHA,13BETA,17BETA)-2-[(1Z)-BUT-1-EN-1-YL]ESTRA-1,3,5(10)-TRIENE-3,17-DIOL	experimental	common neighbor
SCN1B	DB11186	0.343692	Pentoxyverine	FDA approved	background gene
ESR2	DB07707	0.343535	(9BETA,11ALPHA,13ALPHA,14BETA,17ALPHA)-11-(METHOXYMETHYL)ESTRA-1(10),2,4-TRIENE-3,17-DIOL	experimental	common neighbor
SCN1B	DB13746	0.343401	Bioallethrin	FDA approved	background gene
GABRE	DB15489	0.343261	Mexazolam	experimental	DEG
SCN5A	DB00308	0.342717	Ibutilide	FDA approved	DEG-unique neighbor
CHRNA6	DB07720	0.342553	Epibatidine	experimental	DEG-unique neighbor
GRIK2	DB01346	0.342505	Quinidine barbiturate	FDA approved	DEG-unique neighbor
SLC6A4	DB01576	0.342115	Dextroamphetamine	FDA approved	DEG	CTD
DRD2	DB14010	0.342075	5-methoxy-N,N-dimethyltryptamine	experimental	DEG-unique neighbor
KCNJ11	DB00153	0.341957	Ergocalciferol	FDA approved	DEG-unique neighbor
OPRK1	DB01433	0.341763	Methadyl acetate	experimental	common neighbor
HTR2C	DB00751	0.341499	Epinastine	FDA approved	common neighbor
CACNA1F	DB00653	0.341459	Magnesium sulfate	FDA approved	DEG-unique neighbor
OPRK1	DB00504	0.341354	Levallorphan	FDA approved	common neighbor
RXRG	DB12808	0.341340	Trifarotene	FDA approved	DEG-unique neighbor
GABRG1	DB01544	0.341240	Flunitrazepam	FDA approved	background gene
GABRR1	DB00186	0.341179	Lorazepam	FDA approved	DEG-unique neighbor
PDE4B	DB08811	0.340760	Tofisopam	experimental	DEG
OPRK1	DB00913	0.340677	Anileridine	FDA approved	common neighbor
HTR2A	DB00508	0.340119	Triflupromazine	FDA approved	common neighbor	DrugCentral
DRD5	DB01608	0.339985	Periciazine	FDA approved	DEG-unique neighbor
OPRK1	DB01466	0.339880	Ethylmorphine	experimental	common neighbor
ABL1	DB00398	0.339684	Sorafenib	FDA approved	common neighbor	CTD, DrugCentral
GABRE	DB13983	0.339619	5,7,2‚Ä≤-trihydroxy-6,8-dimethoxyflavone	FDA approved	DEG
ESR2	DB06898	0.339336	4-(2-amino-1-methyl-1H-imidazo[4,5-b]pyridin-6-yl)phenol	experimental	common neighbor
ADRA2B	DB08815	0.339194	Lurasidone	FDA approved	DEG-unique neighbor
GABRR1	DB00628	0.339011	Clorazepic acid	FDA approved	DEG-unique neighbor
OPRK1	DB09049	0.338700	Naloxegol	FDA approved	common neighbor
CACNB4	DB00568	0.338650	Cinnarizine	FDA approved	background gene
ALOX5	DB04315	0.338539	Guanosine-5'-Diphosphate	experimental	common neighbor
CACNB3	DB00568	0.338475	Cinnarizine	FDA approved	DEG-unique neighbor
GABRR1	DB01043	0.338223	Memantine	FDA approved	DEG-unique neighbor
SLC6A2	DB09186	0.337416	Nisoxetine	experimental	DEG-unique neighbor	TTD, CTD
SLC6A2	DB09195	0.337413	Lorpiprazole	FDA approved	DEG-unique neighbor
CACNA1A	DB00243	0.337385	Ranolazine	FDA approved	DEG
OPRK1	DB00802	0.337026	Alfentanil	FDA approved	common neighbor
DRD4	DB06016	0.336924	Cariprazine	FDA approved	DEG-unique neighbor
ADRA2A	DB05271	0.336842	Rotigotine	FDA approved	DEG
GSK3B	DB04216	0.336680	Quercetin	experimental	common neighbor	CTD, DrugCentral
ESR2	DB09371	0.335536	Norethynodrel	FDA approved	common neighbor
HTR2C	DB04946	0.335104	Iloperidone	FDA approved	common neighbor	DrugCentral
HTR2B	DB00334	0.335039	Olanzapine	FDA approved	background gene	DrugCentral
RARG	DB00412	0.334905	Rosiglitazone	FDA approved	DEG-unique neighbor	DrugCentral
SHBG	DB02709	0.334772	Resveratrol	FDA approved	DEG-unique neighbor
KCNJ11	DB13746	0.334658	Bioallethrin	FDA approved	DEG-unique neighbor
HTR2B	DB00363	0.334183	Clozapine	FDA approved	background gene	DrugCentral
CACNA1H	DB00996	0.334132	Gabapentin	FDA approved	background gene
ADRA2B	DB04948	0.334125	Lofexidine	FDA approved	DEG-unique neighbor	DrugCentral
GABRR1	DB00404	0.334026	Alprazolam	FDA approved	DEG-unique neighbor
DRD5	DB04946	0.333729	Iloperidone	FDA approved	DEG-unique neighbor	DrugCentral
PDE4A	DB00131	0.333627	Adenosine phosphate	FDA approved	common neighbor
SLC6A2	DB01161	0.333498	Chloroprocaine	FDA approved	DEG-unique neighbor
CACNA1H	DB00622	0.333443	Nicardipine	FDA approved	background gene	DrugCentral
LY96	DB02325	0.333270	Isopropyl alcohol	FDA approved	DEG
CA3	DB00606	0.333044	Cyclothiazide	FDA approved	DEG-unique neighbor
PIK3CG	DB04395	0.332829	Phosphoaminophosphonic Acid-Adenylate Ester	experimental	common neighbor
ESR1	DB07150	0.332538	4-(4-HYDROXYPHENYL)-1-NAPHTHALDEHYDE OXIME	experimental	common neighbor
ESR1	DB07198	0.331881	5-HYDROXY-2-(4-HYDROXYPHENYL)-1-BENZOFURAN-7-CARBONITRILE	experimental	common neighbor
HTR2B	DB00434	0.331841	Cyproheptadine	FDA approved	background gene	DrugCentral
HTR7	DB01488	0.331681	Dimethyltryptamine	experimental	background gene
ESR1	DB07236	0.331674	3-(6-HYDROXY-NAPHTHALEN-2-YL)-BENZO[D]ISOOXAZOL-6-OL	experimental	common neighbor
ESR1	DB06875	0.331440	3-(3-FLUORO-4-HYDROXYPHENYL)-7-HYDROXY-1-NAPHTHONITRILE	experimental	common neighbor
ESR1	DB07230	0.331047	3-BROMO-6-HYDROXY-2-(4-HYDROXYPHENYL)-1H-INDEN-1-ONE	experimental	common neighbor
RARB	DB03756	0.331019	Doconexent	FDA approved	DEG-unique neighbor
KCNJ11	DB00421	0.330949	Spironolactone	FDA approved	DEG-unique neighbor
ESR1	DB07119	0.330897	1-CHLORO-6-(4-HYDROXYPHENYL)-2-NAPHTHOL	experimental	common neighbor	TTD
ESR1	DB07009	0.330761	2-(5-HYDROXY-NAPHTHALEN-1-YL)-1,3-BENZOOXAZOL-6-OL	experimental	common neighbor
OPRD1	DB01433	0.330652	Methadyl acetate	experimental	DEG-unique neighbor
ADRA1D	DB00363	0.330475	Clozapine	FDA approved	DEG-unique neighbor	DrugCentral
OPRD1	DB00504	0.330356	Levallorphan	FDA approved	DEG-unique neighbor
LTF	DB08231	0.330309	Myristic acid	experimental	DEG
ESR1	DB06832	0.330091	2-(3-FLUORO-4-HYDROXYPHENYL)-7-VINYL-1,3-BENZOXAZOL-5-OL	experimental	common neighbor
PPARD	DB00573	0.330063	Fenoprofen	FDA approved	common neighbor
OPRK1	DB01227	0.330054	Levacetylmethadol	FDA approved	common neighbor
HTR2B	DB00193	0.329968	Tramadol	FDA approved	background gene
OPRD1	DB01227	0.329907	Levacetylmethadol	FDA approved	DEG-unique neighbor
KIT	DB06626	0.329777	Axitinib	FDA approved	DEG-unique neighbor	DrugCentral
NR3C2	DB00717	0.329715	Norethisterone	FDA approved	DEG-unique neighbor
OPRD1	DB00913	0.329403	Anileridine	FDA approved	DEG-unique neighbor
HTR2A	DB00831	0.328816	Trifluoperazine	FDA approved	common neighbor	DrugCentral
ESR2	DB02187	0.328698	Equilin	experimental	common neighbor
NR3C2	DB14583	0.328613	Segesterone acetate	FDA approved	DEG-unique neighbor
OPRD1	DB01466	0.328456	Ethylmorphine	experimental	DEG-unique neighbor
CACNA2D2	DB00308	0.328207	Ibutilide	FDA approved	DEG-unique neighbor
NR3C2	DB08867	0.328056	Ulipristal	FDA approved	DEG-unique neighbor
CACNA2D1	DB00898	0.327864	Ethanol	FDA approved	common neighbor
GABRB2	DB00431	0.327426	Lindane	FDA approved	DEG-unique neighbor
OPRD1	DB09049	0.327149	Naloxegol	FDA approved	DEG-unique neighbor
HTR7	DB01186	0.326845	Pergolide	FDA approved	background gene
SLC18A2	DB00721	0.326771	Procaine	FDA approved	background gene
CACNA1E	DB09231	0.326708	Benidipine	experimental	DEG
OPRD1	DB00802	0.325599	Alfentanil	FDA approved	DEG-unique neighbor
RARA	DB03756	0.325106	Doconexent	FDA approved	common neighbor
ESR2	DB04930	0.324811	Permethrin	FDA approved	common neighbor
SLC6A4	DB01170	0.324484	Guanethidine	FDA approved	DEG
GABRD	DB00431	0.323840	Lindane	FDA approved	DEG-unique neighbor
CHRNB4	DB00915	0.323811	Amantadine	FDA approved	DEG-unique neighbor
HTR2A	DB00450	0.323379	Droperidol	FDA approved	common neighbor	DrugCentral
SLC6A4	DB00226	0.323126	Guanadrel	FDA approved	DEG
PPARA	DB09462	0.323102	Glycerin	FDA approved	DEG
SLC6A4	DB13931	0.323017	Netarsudil	FDA approved	DEG
OPRM1	DB00396	0.322783	Progesterone	FDA approved	common neighbor
ESR2	DB00756	0.322682	Hexachlorophene	FDA approved	common neighbor	DrugCentral
GRIN2C	DB01159	0.322593	Halothane	FDA approved	DEG-unique neighbor
ADRA1D	DB01576	0.322412	Dextroamphetamine	FDA approved	DEG-unique neighbor
DRD5	DB01239	0.322367	Chlorprothixene	experimental	DEG-unique neighbor	DrugCentral
SLC6A3	DB01173	0.322240	Orphenadrine	FDA approved	background gene
CACNA1S	DB00381	0.321136	Amlodipine	FDA approved	background gene
SHBG	DB11219	0.321098	Enzacamene	FDA approved	DEG-unique neighbor
FGFR1	DB01254	0.320902	Dasatinib	FDA approved	DEG	DrugCentral
SLC6A4	DB09185	0.320749	Viloxazine	FDA approved	DEG	DrugCentral
SHBG	DB01428	0.320666	Oxybenzone	FDA approved	DEG-unique neighbor
SCN10A	DB00909	0.320117	Zonisamide	FDA approved	background gene
SLC6A4	DB04840	0.319588	Debrisoquine	FDA approved	DEG
ADRB3	DB09068	0.319354	Vortioxetine	FDA approved	background gene
CACNG1	DB00270	0.319105	Isradipine	FDA approved	DEG-unique neighbor
ADRA2B	DB06711	0.319006	Naphazoline	FDA approved	DEG-unique neighbor	DrugCentral
ESR2	DB04938	0.318539	Ospemifene	FDA approved	common neighbor
CA3	DB00232	0.317389	Methyclothiazide	FDA approved	DEG-unique neighbor
ESR2	DB08737	0.317322	(3AS,4R,9BR)-4-(4-HYDROXYPHENYL)-1,2,3,3A,4,9B-HEXAHYDROCYCLOPENTA[C]CHROMEN-9-OL	experimental	common neighbor
SLC6A2	DB00745	0.317005	Modafinil	FDA approved	DEG-unique neighbor
GPER1	DB00255	0.316871	Diethylstilbestrol	FDA approved	background gene	CTD
GABRR1	DB00292	0.316774	Etomidate	FDA approved	DEG-unique neighbor
AHR	DB04315	0.316477	Guanosine-5'-Diphosphate	experimental	common neighbor
CA9	DB00819	0.316179	Acetazolamide	FDA approved	common neighbor	CTD, DrugCentral
DRD5	DB06077	0.316133	Lumateperone	FDA approved	DEG-unique neighbor
HTR1A	DB06288	0.316107	Amisulpride	FDA approved	common neighbor	PharmGKB
ESR1	DB02983	0.315906	Para-Mercury-Benzenesulfonic Acid	experimental	common neighbor
ESR1	DB07032	0.315815	2-(4-HYDROXY-PHENYL)BENZOFURAN-5-OL	experimental	common neighbor	TTD
GABRR1	DB00543	0.315804	Amoxapine	FDA approved	DEG-unique neighbor
ESR1	DB07036	0.315601	(3aS,4R,9bR)-2,2-difluoro-4-(4-hydroxyphenyl)-6-(methoxymethyl)-1,2,3,3a,4,9b-hexahydrocyclopenta[c]chromen-8-ol	experimental	common neighbor
SCN3B	DB00273	0.315336	Topiramate	FDA approved	common neighbor
ESR1	DB07702	0.315322	17alpha-Estriol	experimental	common neighbor
DRD2	DB09167	0.315125	Dosulepin	FDA approved	DEG-unique neighbor
ESR1	DB06937	0.315041	4-(6-HYDROXY-BENZO[D]ISOXAZOL-3-YL)BENZENE-1,3-DIOL	experimental	common neighbor
ESR2	DB00947	0.314887	Fulvestrant	FDA approved	common neighbor	PharmGKB, CTD, DrugCentral
ESR2	DB04575	0.314859	Quinestrol	FDA approved	common neighbor
ADRB2	DB00243	0.314711	Ranolazine	FDA approved	common neighbor
GLTP	DB08231	0.314620	Myristic acid	experimental	background gene
ESR2	DB01357	0.314453	Mestranol	FDA approved	common neighbor	CTD
NOS1	DB02994	0.314363	Cacodylic acid	experimental	DEG-unique neighbor
ESR1	DB07757	0.314235	(9aS)-4-bromo-9a-butyl-7-hydroxy-1,2,9,9a-tetrahydro-3H-fluoren-3-one	experimental	common neighbor
HTR7	DB00656	0.313593	Trazodone	FDA approved	background gene	DrugCentral
ESR2	DB09070	0.313494	Tibolone	FDA approved	common neighbor	CTD
SLC6A2	DB00176	0.313360	Fluvoxamine	FDA approved	DEG-unique neighbor	DrugCentral
CACNA1B	DB09238	0.313344	Manidipine	FDA approved	background gene
ESR1	DB03882	0.313239	5-Alpha-Androstane-3-Beta,17beta-Diol	experimental	common neighbor
HTR1A	DB00320	0.313081	Dihydroergotamine	FDA approved	common neighbor	DrugCentral
CACNB2	DB00308	0.312922	Ibutilide	FDA approved	background gene
GABRR1	DB00402	0.312796	Eszopiclone	FDA approved	DEG-unique neighbor
PDE4C	DB07954	0.312246	3-isobutyl-1-methyl-7H-xanthine	experimental	common neighbor
PPARD	DB04557	0.312173	Arachidonic Acid	experimental	common neighbor	CTD
FLT3	DB00619	0.312136	Imatinib	FDA approved	common neighbor	DrugCentral
GABRD	DB15489	0.311871	Mexazolam	experimental	DEG-unique neighbor
ITPR1	DB09283	0.311778	Trapidil	experimental	DEG
ESR2	DB03742	0.311129	Compound 4-D	experimental	common neighbor
GABRA3	DB01346	0.310923	Quinidine barbiturate	FDA approved	common neighbor
ESR1	DB04020	0.310489	4-(2-{[4-{[3-(4-Chlorophenyl)Propyl]Sulfanyl}-6-(1-Piperazinyl)-1,3,5-Triazin-2-Yl]Amino}Ethyl)Phenol	experimental	common neighbor
ADRB3	DB00489	0.310385	Sotalol	FDA approved	background gene
SLC6A4	DB00234	0.310150	Reboxetine	FDA approved	DEG	DrugCentral
RHO	DB01028	0.310071	Methoxyflurane	FDA approved	background gene
RHO	DB01236	0.310000	Sevoflurane	FDA approved	background gene
ESR2	DB07991	0.309764	N-[(1R)-3-(4-HYDROXYPHENYL)-1-METHYLPROPYL]-2-(2-PHENYL-1H-INDOL-3-YL)ACETAMIDE	experimental	common neighbor
SLC6A2	DB00656	0.309507	Trazodone	FDA approved	DEG-unique neighbor	DrugCentral
GABRR1	DB00475	0.309498	Chlordiazepoxide	FDA approved	DEG-unique neighbor
ESR2	DB03802	0.309407	1-[4-(Octahydro-Pyrido[1,2-a]Pyrazin-2-Yl)-Phenyl]-2-Phenyl-1,2,3,4-Tetrahydro-Isoquinolin-6-Ol	experimental	common neighbor
SLC12A3	DB00819	0.309297	Acetazolamide	FDA approved	DEG-unique neighbor
GABRB2	DB15489	0.309220	Mexazolam	experimental	DEG-unique neighbor
ADRB3	DB01136	0.309130	Carvedilol	FDA approved	background gene	CTD, DrugCentral
GABRR1	DB01205	0.309092	Flumazenil	FDA approved	DEG-unique neighbor
GABRR1	DB00349	0.308601	Clobazam	FDA approved	DEG-unique neighbor
GABRR1	DB11582	0.308468	Thiocolchicoside	experimental	DEG-unique neighbor
RARB	DB01393	0.308158	Bezafibrate	FDA approved	DEG-unique neighbor
GABRR1	DB00189	0.307543	Ethchlorvynol	FDA approved	DEG-unique neighbor
ESR2	DB02715	0.307464	Compound 18	experimental	common neighbor
RXRB	DB00982	0.307300	Isotretinoin	FDA approved	DEG
PGR	DB00624	0.307239	Testosterone	FDA approved	DEG-unique neighbor	CTD
GABRD	DB13983	0.307037	5,7,2‚Ä≤-trihydroxy-6,8-dimethoxyflavone	FDA approved	DEG-unique neighbor
OPRM1	DB00370	0.306796	Mirtazapine	FDA approved	common neighbor
ESR1	DB03860	0.306795	N-Butyl-11-[(7r,8r,9s,13s,14s,17s)-3,17-Dihydroxy-13-Methyl-7,8,9,11,12,13,14,15,16,17-Decahydro-6h-Cyclopenta[a]Phenanthren-7-Yl]-N-Methylundecanamide	experimental	common neighbor
CACNG1	DB01023	0.306535	Felodipine	FDA approved	DEG-unique neighbor
PPARA	DB02325	0.306520	Isopropyl alcohol	FDA approved	DEG
CACNA2D2	DB00622	0.306513	Nicardipine	FDA approved	DEG-unique neighbor
ALOX5	DB00675	0.306400	Tamoxifen	FDA approved	common neighbor	CTD
CACNA1B	DB09089	0.306222	Trimebutine	FDA approved	background gene
RYR1	DB09283	0.306198	Trapidil	experimental	DEG-unique neighbor
GRIN2D	DB08954	0.305620	Ifenprodil	FDA approved	background gene
GABRR1	DB00371	0.305614	Meprobamate	FDA approved	DEG-unique neighbor
GABRE	DB00431	0.305607	Lindane	FDA approved	DEG
ESR2	DB07567	0.305518	(2R,3R,4S)-3-(4-HYDROXYPHENYL)-4-METHYL-2-[4-(2-PYRROLIDIN-1-YLETHOXY)PHENYL]CHROMAN-6-OL	experimental	common neighbor
RARB	DB02746	0.305493	Phthalic Acid	experimental	DEG-unique neighbor
HTR1E	DB00248	0.305479	Cabergoline	FDA approved	DEG-unique neighbor
ESR2	DB04471	0.305459	2-Phenyl-1-[4-(2-Piperidin-1-Yl-Ethoxy)-Phenyl]-1,2,3,4-Tetrahydro-Isoquinolin-6-Ol	experimental	common neighbor
GABRR1	DB01107	0.305278	Methyprylon	FDA approved	DEG-unique neighbor
OPRM1	DB00289	0.305069	Atomoxetine	FDA approved	common neighbor
PIK3CD	DB09283	0.305026	Trapidil	experimental	DEG-unique neighbor
DRD1	DB01069	0.305001	Promethazine	FDA approved	DEG-unique neighbor	DrugCentral
PDGFRA	DB12978	0.304980	Pexidartinib	FDA approved	common neighbor
OPRD1	DB00555	0.304854	Lamotrigine	FDA approved	DEG-unique neighbor
CA4	DB01031	0.304839	Ethinamate	FDA approved	DEG-unique neighbor
SLC6A3	DB00715	0.304704	Paroxetine	FDA approved	background gene	DrugCentral
PDE3A	DB00824	0.304585	Enprofylline	FDA approved	common neighbor
RARA	DB01393	0.304231	Bezafibrate	FDA approved	common neighbor
GABRB2	DB13983	0.304154	5,7,2‚Ä≤-trihydroxy-6,8-dimethoxyflavone	FDA approved	DEG-unique neighbor
CA4	DB09472	0.304053	Sodium sulfate	FDA approved	DEG-unique neighbor
CA4	DB08157	0.303721	ETHYL 3-[4-(AMINOSULFONYL)PHENYL]PROPANOATE	experimental	DEG-unique neighbor
ADRB3	DB00248	0.303672	Cabergoline	FDA approved	background gene
CA4	DB08156	0.303581	3-[4-(AMINOSULFONYL)PHENYL]PROPANOIC ACID	experimental	DEG-unique neighbor
CACNB4	DB09229	0.303520	Aranidipine	experimental	background gene
CA4	DB08155	0.303513	N-{2-[4-(AMINOSULFONYL)PHENYL]ETHYL}ACETAMIDE	experimental	DEG-unique neighbor
CACNB3	DB09229	0.303391	Aranidipine	experimental	DEG-unique neighbor
FGFR3	DB00619	0.303067	Imatinib	FDA approved	common neighbor
SLC6A2	DB00661	0.302840	Verapamil	FDA approved	DEG-unique neighbor
SCN2B	DB00273	0.302744	Topiramate	FDA approved	common neighbor
HTR7	DB00753	0.302622	Isoflurane	FDA approved	background gene
GABRR1	DB00252	0.302254	Phenytoin	FDA approved	DEG-unique neighbor
ABL1	DB01268	0.302240	Sunitinib	FDA approved	common neighbor	DrugCentral
PIK3CA	DB09283	0.302226	Trapidil	experimental	common neighbor
SLC6A4	DB00477	0.302221	Chlorpromazine	FDA approved	DEG	DrugCentral
FGFR4	DB09079	0.302215	Nintedanib	FDA approved	common neighbor	DrugCentral
ADRA1B	DB04946	0.302048	Iloperidone	FDA approved	VI-unique neighbor
RARA	DB02746	0.302004	Phthalic Acid	experimental	common neighbor
DRD5	DB00420	0.301730	Promazine	FDA approved	DEG-unique neighbor
ADRA1D	DB00745	0.301618	Modafinil	FDA approved	DEG-unique neighbor
GABRA5	DB01346	0.301536	Quinidine barbiturate	FDA approved	background gene
GABRR1	DB11859	0.301334	Brexanolone	FDA approved	DEG-unique neighbor
GABRR1	DB01437	0.301293	Glutethimide	FDA approved	DEG-unique neighbor
PDE3A	DB00806	0.301168	Pentoxifylline	FDA approved	common neighbor
HTR6	DB00726	0.301082	Trimipramine	FDA approved	DEG-unique neighbor
CACNB1	DB06712	0.300744	Nilvadipine	FDA approved	DEG-unique neighbor
SLC6A2	DB00805	0.300637	Minaprine	FDA approved	DEG-unique neighbor
CHRNA4	DB03128	0.300458	Acetylcholine	FDA approved	VI-unique neighbor	CTD
CACNA2D1	DB00661	0.300407	Verapamil	FDA approved	common neighbor
GABRR1	DB09118	0.300315	Stiripentol	FDA approved	DEG-unique neighbor
MAPK1	DB00131	0.299853	Adenosine phosphate	FDA approved	common neighbor
LCK	DB08896	0.299444	Regorafenib	FDA approved	common neighbor
GRIN2D	DB01159	0.299267	Halothane	FDA approved	background gene
HTR2B	DB00321	0.299111	Amitriptyline	FDA approved	background gene	DrugCentral
CHRNA7	DB01245	0.298961	Decamethonium	FDA approved	DEG-unique neighbor
CHRNA7	DB00981	0.298938	Physostigmine	FDA approved	DEG-unique neighbor
SLC12A3	DB00909	0.298906	Zonisamide	FDA approved	DEG-unique neighbor
HTR7	DB01149	0.298843	Nefazodone	FDA approved	background gene
PGR	DB13944	0.298705	Testosterone enanthate	FDA approved	DEG-unique neighbor
HTR2C	DB00320	0.298391	Dihydroergotamine	FDA approved	common neighbor	DrugCentral
PGR	DB13943	0.298333	Testosterone cypionate	FDA approved	DEG-unique neighbor
CACNB3	DB04920	0.298242	Clevidipine	FDA approved	DEG-unique neighbor
PDE10A	DB00651	0.298120	Dyphylline	FDA approved	common neighbor
CACNB4	DB04920	0.298100	Clevidipine	FDA approved	background gene
OPRK1	DB09089	0.297907	Trimebutine	FDA approved	common neighbor
PDGFRA	DB06626	0.297646	Axitinib	FDA approved	common neighbor	DrugCentral
PGR	DB13946	0.297305	Testosterone undecanoate	FDA approved	DEG-unique neighbor
ANXA1	DB01185	0.297246	Fluoxymesterone	FDA approved	common neighbor
HTR2B	DB01403	0.297117	Methotrimeprazine	FDA approved	background gene
KCNN4	DB01028	0.296926	Methoxyflurane	FDA approved	VI-unique neighbor
ADRA2B	DB00656	0.296793	Trazodone	FDA approved	DEG-unique neighbor	DrugCentral
CHRNA7	DB00572	0.296752	Atropine	FDA approved	DEG-unique neighbor
CA4	DB00423	0.296253	Methocarbamol	FDA approved	DEG-unique neighbor
ABL1	DB06589	0.296150	Pazopanib	FDA approved	common neighbor	DrugCentral
ADRB2	DB04855	0.296005	Dronedarone	FDA approved	common neighbor
HTR1E	DB01200	0.295842	Bromocriptine	FDA approved	DEG-unique neighbor
