# Supplementary material for: Network neighbors of viral targets and differentially expressed genes in COVID-19 are drug target candidates
Source: Sci Rep. 2021 Sep 23;11:18985. doi: 10.1038/s41598-021-98289-x (PMC8460804; doi:10.1038/s41598-021-98289-x)
Supplement: Supplementary file 3 — Supplementary Information 3. [file 41598_2021_98289_MOESM3_ESM.csv]

Gene	DrugBank ID	Score	Drug Name	Drug Status
KIT	DB09079	0.922945011445048	Nintedanib	FDA approved
RET	DB09079	0.6028132126085418	Nintedanib	FDA approved
ABL1	DB09079	0.4583205775549394	Nintedanib	FDA approved
PDGFRB	DB08901	0.8678634921711473	Ponatinib	FDA approved
FLT1	DB08901	0.6582459695355466	Ponatinib	FDA approved
FLT4	DB08901	0.6306009040896413	Ponatinib	FDA approved
GRIN1	DB01520	0.8391205720677445	Tenocyclidine	experimental
UQCR11	DB04141	0.8381505728165329	2-Hexyloxy-6-Hydroxymethyl-Tetrahydro-Pyran-3,4,5-Triol	experimental
PDGFRB	DB09078	0.8173361047999546	Lenvatinib	FDA approved
FLT3	DB09078	0.4942036106142347	Lenvatinib	FDA approved
ABL1	DB09078	0.3680954656879009	Lenvatinib	FDA approved
PDGFRA	DB00398	0.7815927547170162	Sorafenib	FDA approved
FGFR2	DB00398	0.5366580378528232	Sorafenib	FDA approved
FGFR3	DB00398	0.4550444407208658	Sorafenib	FDA approved
ABL1	DB00398	0.3492208315165226	Sorafenib	FDA approved
KCNA1	DB01159	0.7028340645423319	Halothane	FDA approved
GRIA1	DB01159	0.6445089751073723	Halothane	FDA approved
GRIN2D	DB01159	0.3416294862035269	Halothane	FDA approved
HTR7	DB00334	0.7020125351014783	Olanzapine	FDA approved
ADRA1D	DB00334	0.3447843578579349	Olanzapine	FDA approved
KDR	DB00619	0.6982283173795807	Imatinib	FDA approved
FGFR1	DB00619	0.41793632440107614	Imatinib	FDA approved
FLT1	DB00619	0.4146918606575598	Imatinib	FDA approved
FLT4	DB00619	0.393598373063348	Imatinib	FDA approved
FGFR2	DB00619	0.36032508713933503	Imatinib	FDA approved
GRIN3B	DB06151	0.6946545770116956	Acetylcysteine	FDA approved
GRIN2C	DB06151	0.6854662331704116	Acetylcysteine	FDA approved
HTR1D	DB00247	0.6733441246332729	Methysergide	FDA approved
HTR6	DB00247	0.4242731561420504	Methysergide	FDA approved
DRD4	DB00502	0.6726000496172466	Haloperidol	FDA approved
CHRM4	DB00502	0.44576648979075656	Haloperidol	FDA approved
DRD5	DB00543	0.6672812856146708	Amoxapine	FDA approved
HTR1D	DB00543	0.5842744587395218	Amoxapine	FDA approved
HTR1E	DB00543	0.4182919729969694	Amoxapine	FDA approved
OPRK1	DB00956	0.6590664461321245	Hydrocodone	FDA approved
OPRD1	DB00652	0.6552770732271613	Pentazocine	FDA approved
FLT1	DB12147	0.6517103312721683	Erdafitinib	FDA approved
FLT4	DB12147	0.6174913249962356	Erdafitinib	FDA approved
FLT3	DB12147	0.4804345587968383	Erdafitinib	FDA approved
ABL1	DB12147	0.36777244159310296	Erdafitinib	FDA approved
GRIN3A	DB00454	0.6511078334535195	Meperidine	FDA approved
GRIN3B	DB00454	0.6354506778095738	Meperidine	FDA approved
OPRD1	DB00454	0.6110851405622333	Meperidine	FDA approved
FLT3	DB08896	0.6394142613390872	Regorafenib	FDA approved
FGFR3	DB08896	0.6186888592511602	Regorafenib	FDA approved
CSF1R	DB08896	0.3883377434989732	Regorafenib	FDA approved
FGFR4	DB08896	0.3804548378253849	Regorafenib	FDA approved
DRD4	DB06148	0.6379693204902125	Mianserin	FDA approved
NOS3	DB03449	0.6372379118545712	N-(4-{2-[(3-chlorobenzyl)amino]ethyl}phenyl)thiophene-2-carboximidamide	experimental
OPRD1	DB11186	0.6312678334607021	Pentoxyverine	FDA approved
NOS3	DB02644	0.6304877678733384	N-omega-propyl-L-arginine	experimental
RXRA	DB00799	0.6247914735380692	Tazarotene	FDA approved
RXRG	DB00799	0.5343961455982731	Tazarotene	FDA approved
OPRK1	DB01444	0.6218613143093082	Dimethylthiambutene	experimental
OPRK1	DB01081	0.6208345770813274	Diphenoxylate	FDA approved
OPRD1	DB01209	0.619207035052739	Dezocine	FDA approved
OPRK1	DB01192	0.6180005984543078	Oxymorphone	FDA approved
SLC18A2	DB00852	0.6168898345625952	Pseudoephedrine	FDA approved
OPRD1	DB06800	0.6151279601644829	Methylnaltrexone	FDA approved
GABRA6	DB00546	0.6055700355676211	Adinazolam	experimental
GABRA4	DB00546	0.5998912866106579	Adinazolam	experimental
GABRA6	DB01594	0.6053538873934691	Cinolazepam	experimental
GABRA4	DB01594	0.5995903556867439	Cinolazepam	experimental
GABRA6	DB01567	0.6045125445006626	Fludiazepam	experimental
GABRA4	DB01567	0.5987382748881949	Fludiazepam	experimental
GABRA6	DB01559	0.6042867171437275	Clotiazepam	FDA approved
GABRA4	DB01559	0.5985329356835493	Clotiazepam	FDA approved
GABRA4	DB13872	0.593481791523879	Lormetazepam	FDA approved
GABRA6	DB13872	0.5848385063358894	Lormetazepam	FDA approved
SCN8A	DB00909	0.5922346204089245	Zonisamide	FDA approved
SCN10A	DB00909	0.4242913330162753	Zonisamide	FDA approved
ADORA2A	DB09283	0.5919107730027853	Trapidil	experimental
ADORA1	DB09283	0.556723753036467	Trapidil	experimental
ADORA2B	DB09283	0.3907081914064141	Trapidil	experimental
DRD5	DB00363	0.5798137390720702	Clozapine	FDA approved
GABRB3	DB01587	0.5767185820963191	Ketazolam	FDA approved
GABRB2	DB01587	0.5624351954057072	Ketazolam	FDA approved
GABRG2	DB01587	0.4252714602698749	Ketazolam	FDA approved
GABRA2	DB00395	0.573476532300045	Carisoprodol	FDA approved
GABRA4	DB00395	0.4635465628523667	Carisoprodol	FDA approved
GABRA6	DB00395	0.4595578146548965	Carisoprodol	FDA approved
ADRA1D	DB01579	0.570834484861912	Phendimetrazine	FDA approved
SLC6A2	DB01238	0.5640523336146256	Aripiprazole	FDA approved
ADRB3	DB01238	0.3579995408200593	Aripiprazole	FDA approved
FGFR1	DB01268	0.5620668765992091	Sunitinib	FDA approved
RET	DB01268	0.5425466928412308	Sunitinib	FDA approved
FGFR2	DB01268	0.4788305942274216	Sunitinib	FDA approved
FGFR3	DB01268	0.4056860034078481	Sunitinib	FDA approved
FGFR1	DB06589	0.5617750272045363	Pazopanib	FDA approved
RET	DB06589	0.5416939766670257	Pazopanib	FDA approved
FGFR2	DB06589	0.4788362380434206	Pazopanib	FDA approved
FLT3	DB06589	0.41761819408348216	Pazopanib	FDA approved
OPRK1	DB00333	0.5598652242149355	Methadone	FDA approved
PDE4B	DB07954	0.5596562146271418	3-isobutyl-1-methyl-7H-xanthine	experimental
PDE4A	DB07954	0.4843984725096611	3-isobutyl-1-methyl-7H-xanthine	experimental
HTR2C	DB09225	0.5580258926657172	Zotepine	FDA approved
SLC6A3	DB09225	0.4214750913988476	Zotepine	FDA approved
GABRA5	DB09166	0.5567997518372068	Etizolam	experimental
GABRA4	DB09166	0.4658674523666075	Etizolam	experimental
GABRA6	DB09166	0.4590970155661812	Etizolam	experimental
GRIN2A	DB01173	0.5496266418168404	Orphenadrine	FDA approved
GRIN2B	DB01173	0.5414161870718786	Orphenadrine	FDA approved
GRIN2C	DB01173	0.4930659306544296	Orphenadrine	FDA approved
SLC6A4	DB01173	0.3468100801922325	Orphenadrine	FDA approved
GABRA5	DB00425	0.5485712658333797	Zolpidem	FDA approved
GABRA4	DB00425	0.4619830791561818	Zolpidem	FDA approved
GABRA6	DB00425	0.4554126305315175	Zolpidem	FDA approved
CA4	DB01119	0.544097634704894	Diazoxide	FDA approved
DRD4	DB11274	0.5433787685184601	Dihydro-alpha-ergocryptine	FDA approved
GABRA4	DB01198	0.5358499455075796	Zopiclone	FDA approved
GABRA6	DB01198	0.5271487957867385	Zopiclone	FDA approved
GABRG2	DB01198	0.3410127454610186	Zopiclone	FDA approved
ADRB3	DB01151	0.531758912281594	Desipramine	FDA approved
SLC6A4	DB00422	0.530579919869952	Methylphenidate	FDA approved
SLC6A3	DB09068	0.5301487898189663	Vortioxetine	FDA approved
HTR1D	DB09068	0.4426482427712219	Vortioxetine	FDA approved
HTR6	DB09068	0.3885693016891846	Vortioxetine	FDA approved
ADRB2	DB09068	0.3624182312316222	Vortioxetine	FDA approved
HTR1D	DB06216	0.5295812429061528	Asenapine	FDA approved
DRD5	DB06216	0.4880804946863265	Asenapine	FDA approved
SLC6A4	DB00937	0.5244740861123026	Diethylpropion	FDA approved
SLC6A4	DB00830	0.5228976746022154	Phenmetrazine	FDA approved
HTR1B	DB04948	0.522136601973407	Lofexidine	FDA approved
HTR2A	DB04948	0.5035866111025971	Lofexidine	FDA approved
SLC6A4	DB14754	0.5221324578641937	Solriamfetol	FDA approved
SCN4A	DB00252	0.5160856391459542	Phenytoin	FDA approved
SCN10A	DB00252	0.4425306096350165	Phenytoin	FDA approved
HTR1D	DB00904	0.5153867508955031	Ondansetron	FDA approved
OPRD1	DB00904	0.3601683696680901	Ondansetron	FDA approved
CACNA2D1	DB01244	0.5137774743750856	Bepridil	FDA approved
CACNA1C	DB01244	0.3855979452388653	Bepridil	FDA approved
CACNA1S	DB00622	0.5045696662703539	Nicardipine	FDA approved
TNNC1	DB00622	0.3442906739989827	Nicardipine	FDA approved
PTGS2	DB00711	0.5040670871653188	Diethylcarbamazine	FDA approved
SLC6A4	DB00934	0.5027915769165809	Maprotiline	FDA approved
SLC6A3	DB01364	0.5005167246051592	Ephedrine	FDA approved
SLC6A4	DB01156	0.4983754526263505	Bupropion	FDA approved
PTGS1	DB00233	0.4965661410433855	Aminosalicylic acid	FDA approved
SLC6A2	DB01472	0.4906809491342139	4-Methoxyamphetamine	experimental
CACNB2	DB09229	0.4876896564648466	Aranidipine	experimental
CACNB1	DB09229	0.3443600227311464	Aranidipine	experimental
CA3	DB00562	0.487279445158579	Benzthiazide	FDA approved
CACNB2	DB04920	0.486660584576106	Clevidipine	FDA approved
CACNB1	DB04920	0.3645945142321316	Clevidipine	FDA approved
DRD3	DB00372	0.4859925350853708	Thiethylperazine	FDA approved
DRD5	DB00372	0.44705349687968	Thiethylperazine	FDA approved
PTGS1	DB09285	0.4853492833310533	Morniflumate	experimental
PTGS2	DB08814	0.4803203192766918	Triflusal	FDA approved
NOS3	DB08814	0.4204976531560123	Triflusal	FDA approved
ADRA2B	DB01608	0.4801748262070268	Periciazine	FDA approved
ADRA1A	DB01608	0.3613500426708354	Periciazine	FDA approved
CA3	DB00774	0.4801515509150362	Hydroflumethiazide	FDA approved
PPARD	DB03756	0.4797555596798328	Doconexent	FDA approved
RARG	DB03756	0.4021971593739682	Doconexent	FDA approved
SLC6A3	DB06204	0.478593946866517	Tapentadol	FDA approved
ADRA2B	DB00413	0.4776495401958508	Pramipexole	FDA approved
HTR2C	DB09167	0.4770996122246536	Dosulepin	FDA approved
SLC6A3	DB09167	0.3741453515253668	Dosulepin	FDA approved
NOS2	DB02994	0.476795018684991	Cacodylic acid	experimental
PTGS1	DB01041	0.4752259014099817	Thalidomide	FDA approved
CACNA1I	DB00661	0.4732729894520957	Verapamil	FDA approved
CACNA2D2	DB00661	0.3580415325999731	Verapamil	FDA approved
SLC6A2	DB00661	0.3461680277151292	Verapamil	FDA approved
CHRM4	DB06709	0.4723335848975445	Methacholine	FDA approved
CHRM4	DB13720	0.4718274083576021	Diphemanil	FDA approved
CHRM4	DB01062	0.4717961912892185	Oxybutynin	FDA approved
CHRM4	DB04365	0.4717711234152579	Arecoline	experimental
CHRM4	DB00517	0.4717123377996712	Anisotropine methylbromide	FDA approved
CHRM4	DB00185	0.4716509793027103	Cevimeline	FDA approved
CHRM4	DB00462	0.4714504177760489	Methscopolamine bromide	FDA approved
CHRM4	DB01231	0.4711892659100012	Diphenidol	FDA approved
CHRM4	DB00332	0.4703932341708183	Ipratropium	FDA approved
CHRM4	DB00986	0.4703582627295832	Glycopyrronium	FDA approved
CHRM4	DB04843	0.469616187493543	Mepenzolate	FDA approved
CHRM4	DB00383	0.4687609980651746	Oxyphencyclimine	FDA approved
CHRM4	DB01337	0.4679455304639805	Pancuronium	FDA approved
CHRM4	DB09300	0.4679170091812418	Butylscopolamine	FDA approved
CHRM4	DB01338	0.46770052705443704	Pipecuronium	FDA approved
PTGS2	DB04557	0.4672641643691125	Arachidonic Acid	experimental
PPARD	DB04557	0.376917493761464	Arachidonic Acid	experimental
ADRA2B	DB00692	0.4669554862869762	Phentolamine	FDA approved
PTGS1	DB11327	0.4663598023481434	Dipyrithione	FDA approved
NOS3	DB11327	0.4012093448936062	Dipyrithione	FDA approved
PTGS1	DB00533	0.4656656457768098	Rofecoxib	FDA approved
PTGS1	DB04743	0.4648470071412944	Nimesulide	FDA approved
CHRM4	DB00202	0.4646016929062489	Succinylcholine	FDA approved
RARG	DB00307	0.4644291511839269	Bexarotene	FDA approved
RARA	DB00307	0.3791223205282103	Bexarotene	FDA approved
RARB	DB00307	0.3785541904366476	Bexarotene	FDA approved
MAOB	DB00805	0.4643090265265831	Minaprine	FDA approved
PTGS1	DB00480	0.4640072859931287	Lenalidomide	FDA approved
PTGS1	DB08910	0.4630234150194956	Pomalidomide	FDA approved
PTGS1	DB08439	0.4629366346419445	Parecoxib	FDA approved
ADRA1D	DB01149	0.4628525645484322	Nefazodone	FDA approved
PTGS2	DB02110	0.4627244138043892	Protoporphyrin Ix Containing Co	experimental
PTGS1	DB13167	0.4623586084860276	Alclofenac	FDA approved
PTGS1	DB09217	0.4622855419065147	Firocoxib	experimental
PTGS2	DB03753	0.4616301335403628	Flurbiprofen Methyl Ester	experimental
PTGS2	DB03752	0.4616126740100792	P-(2'-Iodo-5'-Thenoyl)Hydrotropic Acid	experimental
PTGS1	DB01628	0.4614483504500839	Etoricoxib	FDA approved
PTGS2	DB02198	0.4614384939961514	2-Bromoacetyl Group	experimental
PTGS2	DB02047	0.4611929127681013	2-(1,1'-Biphenyl-4-Yl)Propanoic Acid	experimental
PTGS1	DB03866	0.4607544840088965	Prostaglandin G2	experimental
HTR1B	DB00726	0.4605481842307141	Trimipramine	FDA approved
ADRA1D	DB00726	0.4441227130466984	Trimipramine	FDA approved
PTGS2	DB02773	0.4604674851744943	(3-Chloro-4-Propoxy-Phenyl)-Acetic Acid	experimental
NOS3	DB03366	0.4603472559650041	Imidazole	experimental
UQCRC1	DB07636	0.4602600265725891	5-Heptyl-6-hydroxy-1,3-benzothiazole-4,7-dione	experimental
UQCRQ	DB07636	0.4539288979296805	5-Heptyl-6-hydroxy-1,3-benzothiazole-4,7-dione	experimental
UQCRH	DB07636	0.4538969115818803	5-Heptyl-6-hydroxy-1,3-benzothiazole-4,7-dione	experimental
UQCRC2	DB07636	0.4535148617783047	5-Heptyl-6-hydroxy-1,3-benzothiazole-4,7-dione	experimental
UQCR11	DB07636	0.3983592868150127	5-Heptyl-6-hydroxy-1,3-benzothiazole-4,7-dione	experimental
PTGS2	DB03667	0.4601324945713456	Acetic Acid Salicyloyl-Amino-Ester	experimental
PTGS1	DB03477	0.4597931921523888	1-Phenylsulfonamide-3-Trifluoromethyl-5-Parabromophenylpyrazole	experimental
PTGS2	DB01837	0.4595554038935066	O-acetyl-L-serine	experimental
PTGS2	DB07983	0.4581467901048064	1-(4-IODOBENZOYL)-5-METHOXY-2-METHYL INDOLE-3-ACETIC ACID	experimental
PTGS2	DB04817	0.45794306326041995	Metamizole	FDA approved
ADH1C	DB04464	0.456845422708649	N-Formylmethionine	experimental
CES1	DB04464	0.4025222323564817	N-Formylmethionine	experimental
PLA2G1B	DB04464	0.3677779129361678	N-Formylmethionine	experimental
PTGS1	DB00482	0.4554922204105564	Celecoxib	FDA approved
PTGS1	DB00580	0.4549243695120826	Valdecoxib	FDA approved
ADRA2B	DB00320	0.4544951911890827	Dihydroergotamine	FDA approved
HTR1A	DB00320	0.39541311929214096	Dihydroergotamine	FDA approved
CHRM4	DB00434	0.4540215303876962	Cyproheptadine	FDA approved
HTR6	DB00434	0.3942423145103254	Cyproheptadine	FDA approved
CHRM4	DB01226	0.4536012103951903	Mivacurium	FDA approved
SLC6A4	DB01576	0.4522980654021979	Dextroamphetamine	FDA approved
ADRA1D	DB01576	0.39031018896645897	Dextroamphetamine	FDA approved
ADRB1	DB09273	0.4519781061152933	Doxofylline	experimental
CHRM4	DB00280	0.4506862086965554	Disopyramide	FDA approved
PTGS2	DB07984	0.4506165705513418	2-[1-(4-chlorobenzoyl)-5-methoxy-2-methyl-1H-indol-3-yl]-n-[(1S)-1-(hydroxymethyl)propyl]acetamide	experimental
PTGS2	DB07981	0.450571087394353	2-[1-(4-chlorobenzoyl)-5-methoxy-2-methyl-1H-indol-3-yl]-n-[(1R)-1-(hydroxymethyl)propyl]acetamide	experimental
DRD5	DB00508	0.4503211872002773	Triflupromazine	FDA approved
HTR2A	DB00508	0.3723729084769501	Triflupromazine	FDA approved
NOS2	DB00360	0.4499221384664986	Sapropterin	FDA approved
ADRB3	DB00668	0.4493747982169535	Epinephrine	FDA approved
PTGS2	DB00350	0.4481370546062747	Minoxidil	FDA approved
CALM1	DB00270	0.44493275756718426	Isradipine	FDA approved
NOS3	DB04400	0.4449252884451837	L-erythro-7,8-dihydrobiopterin	experimental
MAOA	DB02643	0.4421908467538239	N-Dodecyl-N,N-Dimethyl-3-Ammonio-1-Propanesulfonate	experimental
ADRB3	DB01359	0.44215708321329655	Penbutolol	FDA approved
HTR1D	DB01359	0.4183440613794277	Penbutolol	FDA approved
CHRM4	DB00193	0.44154069172812427	Tramadol	FDA approved
PIK3CG	DB04395	0.4404159902640465	Phosphoaminophosphonic Acid-Adenylate Ester	experimental
PDPK1	DB04395	0.4354391076153849	Phosphoaminophosphonic Acid-Adenylate Ester	experimental
CHRM4	DB06153	0.43991520812400703	Pizotifen	FDA approved
NOS2	DB03963	0.4397970794570493	S-(Dimethylarsenic)Cysteine	experimental
MAOA	DB01367	0.4394714276032888	Rasagiline	FDA approved
MAOA	DB02509	0.4390866092546825	Farnesol	experimental
ADRB1	DB00449	0.4389298291210754	Dipivefrin	FDA approved
CA4	DB01325	0.4377415321496637	Quinethazone	FDA approved
SCN1A	DB00281	0.4363035364170011	Lidocaine	FDA approved
SCN3A	DB00281	0.43461847154658223	Lidocaine	FDA approved
SCN8A	DB00281	0.4154909682400635	Lidocaine	FDA approved
CHRM4	DB00599	0.4360970292508033	Thiopental	FDA approved
GRIN2D	DB00949	0.4359641462770879	Felbamate	FDA approved
GRIN1	DB00949	0.4328378823498617	Felbamate	FDA approved
GRIN3B	DB00949	0.4077914892064933	Felbamate	FDA approved
GRIN2C	DB00949	0.3891026258837383	Felbamate	FDA approved
MAOB	DB07641	0.435323470367316	Decyl(dimethyl)phosphine oxide	experimental
MAOA	DB08480	0.4348630088415941	4-HYDROXY-N-PROPARGYL-1(R)-AMINOINDAN	experimental
ADRB2	DB08558	0.4348471879287049	2-HYDROXYMETHYL-6-OCTYLSULFANYL-TETRAHYDRO-PYRAN-3,4,5-TRIOL	experimental
MAOA	DB03894	0.4344509787627401	N-Propargyl-1(S)-Aminoindan	experimental
MAOA	DB04677	0.43438285700263385	N-METHYL-N-[(1R)-1-METHYL-2-PHENYLETHYL]PROP-2-EN-1-AMINE	experimental
MAOA	DB02095	0.4341499391063007	Isatin	experimental
MAOA	DB08516	0.4340904352554424	(S)-(+)-2-[4-(FLUOROBENZYLOXY-BENZYLAMINO)PROPIONAMIDE]	experimental
MAOA	DB07513	0.4340719250726871	7-[(3-CHLOROBENZYL)OXY]-4-[(METHYLAMINO)METHYL]-2H-CHROMEN-2-ONE	experimental
MAOA	DB04307	0.433986726980678	5-Hydroxy-N-Propargyl-1(R)-Aminoindan	experimental
MAOA	DB02211	0.4338525582081688	N-Methyl-N-Propargyl-1(R)-Aminoindan	experimental
ADRA2B	DB00370	0.4336899209399165	Mirtazapine	FDA approved
MAOB	DB07919	0.43346667971721	7-METHOXY-1-METHYL-9H-BETA-CARBOLINE	experimental
MAOA	DB06654	0.4333458734131848	Safinamide	FDA approved
MAOB	DB04017	0.43332595189423617	Clorgiline	experimental
MAOA	DB07512	0.4329240466390421	7-[(3-CHLOROBENZYL)OXY]-2-OXO-2H-CHROMENE-4-CARBALDEHYDE	experimental
MAOA	DB08082	0.43290355160971583	N-(2-AMINOETHYL)-P-CHLOROBENZAMIDE	experimental
MAOB	DB13876	0.4328640122913009	Brofaromine	experimental
GABRG2	DB00683	0.4320162000702064	Midazolam	FDA approved
NOS2	DB03707	0.4319803480232348	S-Ethyl-N-Phenyl-Isothiourea	experimental
NOS2	DB02027	0.4319688055820389	N-{(4S)-4-Amino-5-[(2-aminoethyl)amino]pentyl}-N'-nitroguanidine	experimental
ADRB2	DB08347	0.4314234156504783	4-{[(2S)-3-(tert-butylamino)-2-hydroxypropyl]oxy}-3H-indole-2-carbonitrile	experimental
ADRB2	DB09351	0.4313901202222351	Levobetaxolol	FDA approved
CACNB2	DB00568	0.431053109398368	Cinnarizine	FDA approved
CACNB1	DB00568	0.3872832725439711	Cinnarizine	FDA approved
CACNB4	DB00568	0.38080494237059537	Cinnarizine	FDA approved
CACNB3	DB00568	0.3805038993896145	Cinnarizine	FDA approved
ADRA1D	DB00679	0.43091194794589466	Thioridazine	FDA approved
ADRB2	DB01297	0.4308578397465265	Practolol	FDA approved
ADRB2	DB00187	0.4304226585366324	Esmolol	FDA approved
CA4	DB00880	0.4298351644741643	Chlorothiazide	FDA approved
ADRB1	DB11587	0.4296021567423939	Etafedrine	FDA approved
ADRB1	DB00816	0.4295878994843432	Orciprenaline	FDA approved
ADRB1	DB13139	0.4293594274979217	Levosalbutamol	FDA approved
RXRB	DB12808	0.42933245015200655	Trifarotene	FDA approved
RXRA	DB12808	0.3993327546752	Trifarotene	FDA approved
RXRG	DB12808	0.3498292920062245	Trifarotene	FDA approved
ADRB1	DB00867	0.4292638020035265	Ritodrine	FDA approved
ADRB1	DB07543	0.4288325834665708	(2S)-1-(9H-Carbazol-4-yloxy)-3-(isopropylamino)propan-2-ol	experimental
NOS2	DB01821	0.4287788041313112	L-N(omega)-Nitroarginine-2,4-L-diaminobutyric amide	experimental
ADRB1	DB01366	0.4286615414799208	Procaterol	FDA approved
ADRB1	DB01274	0.4286073116954985	Arformoterol	FDA approved
NOS2	DB04223	0.4285326158682489	Nitroarginine	experimental
MAOB	DB09245	0.4285052842878673	Toloxatone	experimental
ADRB1	DB06814	0.42847231368385214	Protokylol	FDA approved
ADRB1	DB09082	0.4284681558505546	Vilanterol	FDA approved
ADRB1	DB05039	0.4270262372993249	Indacaterol	FDA approved
ADRB2	DB13781	0.4263569833606765	Xamoterol	FDA approved
ADRB1	DB09080	0.4256066156915592	Olodaterol	FDA approved
CALM1	DB01054	0.42556711557276616	Nitrendipine	FDA approved
DRD5	DB01239	0.4245213075476036	Chlorprothixene	FDA approved
GRIA2	DB01373	0.4238984486115818	Calcium	FDA approved
DHFR	DB01373	0.4070746697941634	Calcium	FDA approved
KCNA1	DB01373	0.3881073172743411	Calcium	FDA approved
DHODH	DB01373	0.3837626048717698	Calcium	FDA approved
NOS2	DB02077	0.4238961388482067	L-N(omega)-nitroarginine-(4R)-amino-L-proline amide	experimental
CHRM4	DB00477	0.4238482950788166	Chlorpromazine	FDA approved
CA3	DB01021	0.4236788101021171	Trichlormethiazide	FDA approved
ADRA2B	DB09242	0.4229598911766381	Moxonidine	FDA approved
SLC6A3	DB08918	0.42130757216957054	Levomilnacipran	FDA approved
NOS2	DB07244	0.4212767350740236	5-{4-[(3,5-DIFLUOROBENZYL)AMINO]PHENYL}-6-ETHYLPYRIMIDINE-2,4-DIAMINE	experimental
NOS2	DB08018	0.42085632292203823	N-{(3S,4S)-4-[(6-AMINO-4-METHYLPYRIDIN-2-YL)METHYL]PYRROLIDIN-3-YL}-N'-(4-CHLOROBENZYL)ETHANE-1,2-DIAMINE	experimental
NOS2	DB08019	0.4208243094693248	N-{(3R,4S)-4-[(6-amino-4-methylpyridin-2-yl)methyl]pyrrolidin-3-yl}-N'-(3-chlorobenzyl)ethane-1,2-diamine	experimental
KDR	DB12978	0.4197280455128548	Pexidartinib	FDA approved
SLC6A3	DB00344	0.4192774389586929	Protriptyline	FDA approved
HTR1D	DB00960	0.4185220378398744	Pindolol	FDA approved
HTR1D	DB00571	0.41783053843277823	Propranolol	FDA approved
HTR1D	DB08807	0.4175784221388045	Bopindolol	experimental
NOS2	DB02335	0.4166815771843247	2-Aminothiazoline	experimental
NOS2	DB02589	0.4165058742739797	Se-Ethyl-Isoselenourea	experimental
ADRB3	DB00397	0.4162547832115291	Phenylpropanolamine	FDA approved
MAOA	DB04147	0.41599426824318697	Lauryl Dimethylamine-N-Oxide	experimental
NOS2	DB04018	0.4156061780926511	S-Isopropyl-Isothiourea	experimental
NOS2	DB02979	0.4155288094700365	N1,N14-Bis((S-Methyl)Isothioureido)Tetradecane	experimental
CA3	DB00436	0.4154104287285617	Bendroflumethiazide	FDA approved
ADRB2	DB01118	0.4152827896907989	Amiodarone	FDA approved
MAOA	DB01132	0.4151740352910442	Pioglitazone	FDA approved
NOS2	DB04559	0.4151564106191917	N-(Chlorophenyl)-N'-Hydroxyguanidine	experimental
NOS2	DB07001	0.4151440378171241	(3S,5E)-3-propyl-3,4-dihydrothieno[2,3-f][1,4]oxazepin-5(2H)-imine	experimental
NOS2	DB02141	0.4151417275302505	S,S'-(1,4-Phenylene-Bis(1,2-Ethanediyl))Bis-Isothiourea	experimental
NOS2	DB03910	0.4151064999178095	S,S'-(1,3-Phenylene-Bis(1,2-Ethanediyl))Bis-Isothiourea	experimental
ADRA2B	DB00968	0.4149237406430472	Methyldopa	FDA approved
FLT1	DB06595	0.4146555296370313	Midostaurin	FDA approved
FGFR1	DB06595	0.4096988484630701	Midostaurin	FDA approved
RET	DB06595	0.3941272159173237	Midostaurin	FDA approved
FLT4	DB06595	0.3922516108749052	Midostaurin	FDA approved
FGFR2	DB06595	0.3487210812281685	Midostaurin	FDA approved
NOS2	DB02048	0.4145859326256053	1,2,4-Triazole-Carboxamidine	experimental
HTR1A	DB00409	0.4141719623409088	Remoxipride	FDA approved
NOS2	DB03065	0.4140802301942833	7-Nitroindazole-2-Carboxamidine	experimental
KDR	DB01254	0.41405503797731696	Dasatinib	FDA approved
PDGFRA	DB01254	0.37825938400543785	Dasatinib	FDA approved
NOS2	DB01833	0.4136151869717553	Canavanine	experimental
ADRA2B	DB00633	0.4135432100345462	Dexmedetomidine	FDA approved
HTR2C	DB04946	0.4134038076012592	Iloperidone	FDA approved
HTR2C	DB01488	0.4133702477711809	Dimethyltryptamine	experimental
GSK3B	DB04522	0.4122519037856968	Dexfosfoserine	experimental
DRD2	DB04908	0.41194823170897577	Flibanserin	FDA approved
ADRA2B	DB11738	0.4119018946717925	Rilmenidine	FDA approved
NOS2	DB03974	0.4115228410317935	L-homoarginine	experimental
NOS2	DB03305	0.41148239502542905	N(G)-Iminoethylornithine	experimental
DRD4	DB00458	0.4106959130158785	Imipramine	FDA approved
DRD3	DB00458	0.3804167089182816	Imipramine	FDA approved
DRD5	DB01267	0.4105761344212436	Paliperidone	FDA approved
HTR1B	DB01267	0.39929801407845456	Paliperidone	FDA approved
ADRA1D	DB01267	0.3964593496453815	Paliperidone	FDA approved
HTR6	DB01267	0.3794396405856328	Paliperidone	FDA approved
HTR1A	DB00998	0.4098883590250961	Frovatriptan	FDA approved
HTR1A	DB00953	0.4095828281962492	Rizatriptan	FDA approved
HTR1A	DB00918	0.4095714356065244	Almotriptan	FDA approved
NOS2	DB02911	0.4094373318537746	2,4-Diamino-6-Phenyl-5,6,7,8,-Tetrahydropteridine	experimental
ADRA2A	DB00292	0.4081362244502307	Etomidate	FDA approved
HTR6	DB00988	0.40786297271458	Dopamine	FDA approved
DRD5	DB00734	0.40768381515177177	Risperidone	FDA approved
HTR1B	DB00734	0.3993640073096116	Risperidone	FDA approved
ADRA1D	DB00734	0.39358965998709095	Risperidone	FDA approved
HTR6	DB00734	0.3805863436058487	Risperidone	FDA approved
NOS3	DB07003	0.4056592649026811	(2S)-2-methyl-2,3-dihydrothieno[2,3-f][1,4]oxazepin-5-amine	experimental
ADRB3	DB00127	0.405470708164606	Spermine	experimental
HTR2B	DB01224	0.4044400795848561	Quetiapine	FDA approved
NOS3	DB01835	0.4043288877116554	4R-Fluoro-N6-ethanimidoyl-L-lysine	experimental
NOS3	DB08214	0.4040431423710365	4-(1H-IMIDAZOL-1-YL)PHENOL	experimental
PDE4A	DB00131	0.4030032413985365	Adenosine phosphate	FDA approved
NOS3	DB03953	0.4029803877360668	Thiocitrulline	experimental
SLC6A3	DB00715	0.4017501948784832	Paroxetine	FDA approved
NOS3	DB07389	0.4016868531795764	N-[2-(6-AMINO-4-METHYLPYRIDIN-2-YL)ETHYL]-4-CYANOBENZAMIDE	experimental
HTR2C	DB06016	0.4015790930793947	Cariprazine	FDA approved
CA3	DB09460	0.4011360765280865	Sodium carbonate	FDA approved
NOS2	DB03918	0.3998942748161552	6S-5,6,7,8-Tetrahydrobiopterin	experimental
MAOB	DB09244	0.3994788231715373	Pirlindole	experimental
ADRA2B	DB09244	0.3655347767747514	Pirlindole	experimental
ADRB3	DB01917	0.3991004039582782	Putrescine	experimental
NOS3	DB02462	0.3988452861942368	Thiocoumarin	experimental
ADRB3	DB03566	0.3981129234135424	Spermidine	experimental
NOS3	DB06879	0.3980447358937058	5-(4'-AMINO-1'-ETHYL-5',8'-DIFLUORO-1'H-SPIRO[PIPERIDINE-4,2'-QUINAZOLINE]-1-YLCARBONYL)PICOLINONITRILE	experimental
ADRB3	DB00195	0.3978242397558631	Betaxolol	FDA approved
ADRB3	DB01136	0.3977959033202525	Carvedilol	FDA approved
ADRB3	DB00264	0.3977826239367765	Metoprolol	FDA approved
ADRB3	DB00221	0.39767096124753626	Isoetharine	FDA approved
ADRB3	DB01291	0.3976466335362566	Pirbuterol	FDA approved
ADRB3	DB01203	0.3975170764633243	Nadolol	FDA approved
ADRB3	DB00612	0.397487758383395	Bisoprolol	FDA approved
ADRB3	DB01210	0.3973693808117598	Levobunolol	FDA approved
ADRB3	DB09013	0.3973275480887406	Befunolol	experimental
NOS3	DB07007	0.3973144807371765	(3R)-3-[(1,2,3,4-tetrahydroisoquinolin-7-yloxy)methyl]-2,3-dihydrothieno[2,3-f][1,4]oxazepin-5-amine	experimental
ADRB3	DB01214	0.397254403604971	Metipranolol	FDA approved
PDE4B	DB06842	0.3972428249449649	(4R)-4-(3-butoxy-4-methoxybenzyl)imidazolidin-2-one	experimental
ADRB3	DB00335	0.3972016171714821	Atenolol	FDA approved
ADRB3	DB00598	0.3970248401688665	Labetalol	FDA approved
NOS3	DB07318	0.3967252347931083	N-[2-(4-AMINO-5,8-DIFLUORO-1,2-DIHYDROQUINAZOLIN-2-YL)ETHYL]-3-FURAMIDE	experimental
PDE5A	DB00651	0.3964884016825175	Dyphylline	FDA approved
PDE3A	DB00651	0.3785523201420629	Dyphylline	FDA approved
DRD4	DB06288	0.3964620154820684	Amisulpride	FDA approved
HTR2C	DB06288	0.3540396845921324	Amisulpride	FDA approved
ADRB3	DB01193	0.3960932823246647	Acebutolol	FDA approved
NR3C2	DB00367	0.3959597625769332	Levonorgestrel	FDA approved
ADRB3	DB00521	0.3956136992364445	Carteolol	FDA approved
CACNA1F	DB00653	0.3950747816846333	Magnesium sulfate	FDA approved
CACNB3	DB00653	0.3455202603466845	Magnesium sulfate	FDA approved
CACNB4	DB00653	0.34415128503326764	Magnesium sulfate	FDA approved
SLC6A2	DB06684	0.3948207582712843	Vilazodone	FDA approved
NOS3	DB07306	0.3947393720694609	ETHYL 4-[(4-CHLOROPYRIDIN-2-YL)AMINO]PIPERIDINE-1-CARBOXYLATE	experimental
ADRB3	DB00373	0.3945442007150237	Timolol	FDA approved
DRD4	DB00391	0.3943900193165199	Sulpiride	FDA approved
NOS3	DB08750	0.3933730257425509	1-[4-(AMINOMETHYL)BENZOYL]-5'-FLUORO-1'H-SPIRO[PIPERIDINE-4,2'-QUINAZOLIN]-4'-AMINE	experimental
ADRB1	DB00925	0.3929191705758709	Phenoxybenzamine	FDA approved
NOS3	DB07405	0.3926729827631558	1-(6-CYANO-3-PYRIDYLCARBONYL)-5',8'-DIFLUOROSPIRO[PIPERIDINE-4,2'(1'H)-QUINAZOLINE]-4'-AMINE	experimental
NR3C2	DB11619	0.3921152379093967	Gestrinone	FDA approved
NOS2	DB03332	0.3918209475584094	5,6-Cyclic-Tetrahydropteridine	experimental
HTR6	DB00248	0.3909323717490004	Cabergoline	FDA approved
ADRB3	DB00248	0.3453759500823119	Cabergoline	FDA approved
GABRB2	DB00431	0.3905134431253688	Lindane	FDA approved
GABRD	DB00431	0.3857652744716661	Lindane	FDA approved
GABRE	DB00431	0.3631581478360584	Lindane	FDA approved
ADRB3	DB00841	0.389896978608562	Dobutamine	FDA approved
NOS3	DB07008	0.3891374073156642	4-(1,3-BENZODIOXOL-5-YLOXY)-2-[4-(1H-IMIDAZOL-1-YL)PHENOXY]PYRIMIDINE	experimental
PDE4D	DB00806	0.3889918359401484	Pentoxifylline	FDA approved
PDE3A	DB00806	0.3580402153301916	Pentoxifylline	FDA approved
NOS3	DB07029	0.3877353172992019	4-(1,3-BENZODIOXOL-5-YLOXY)-2-[4-(1H-IMIDAZOL-1-YL)PHENOXY]-6-METHYLPYRIMIDINE	experimental
PGR	DB00624	0.3876492841788877	Testosterone	FDA approved
ADRA1D	DB01622	0.3875752495148092	Thioproperazine	experimental
PGR	DB13944	0.3873308563800129	Testosterone enanthate	FDA approved
PGR	DB13943	0.3872830764165358	Testosterone cypionate	FDA approved
PGR	DB13946	0.3872004438475055	Testosterone undecanoate	FDA approved
PGR	DB13951	0.3871690884077876	Stanolone acetate	experimental
ADRA1D	DB01614	0.38712820912332063	Acepromazine	experimental
CA4	DB00381	0.3870401140578033	Amlodipine	FDA approved
NOS3	DB07002	0.3868434459662277	4-({4-[(4-methoxypyridin-2-yl)amino]piperidin-1-yl}carbonyl)benzonitrile	experimental
DRD4	DB09207	0.38662192311831417	AS-8112	experimental
SLC6A3	DB04896	0.3864567292015263	Milnacipran	FDA approved
DRD4	DB01184	0.3853743564830144	Domperidone	FDA approved
NOS3	DB07011	0.38497276413699616	(3S)-1-(1,3-BENZODIOXOL-5-YLMETHYL)-3-[4-(1H-IMIDAZOL-1-YL)PHENOXY]PIPERIDINE	experimental
SLC6A4	DB00696	0.3845570819965192	Ergotamine	FDA approved
NOS3	DB01234	0.3835917117817077	Dexamethasone	FDA approved
GABRG1	DB01544	0.3822461255802001	Flunitrazepam	FDA approved
HTR7	DB00714	0.3812620742982119	Apomorphine	FDA approved
SLC6A3	DB00289	0.3785435903991247	Atomoxetine	FDA approved
ESR2	DB08231	0.3783741428182611	Myristic acid	experimental
CHRNB4	DB09028	0.3764206519002461	Cytisine	experimental
DRD5	DB00353	0.3757171363451013	Methylergometrine	FDA approved
CACNA2D2	DB01115	0.3754452884196029	Nifedipine	FDA approved
HTR2B	DB00321	0.3750822924974235	Amitriptyline	FDA approved
NOS3	DB06916	0.3748872326974781	N-[2-(1,3-BENZODIOXOL-5-YL)ETHYL]-1-[2-(1H-IMIDAZOL-1-YL)-6-METHYLPYRIMIDIN-4-YL]-D-PROLINAMIDE	experimental
SCN1B	DB00273	0.3746292274911247	Topiramate	FDA approved
OPRM1	DB00825	0.3732276361602721	Levomenthol	FDA approved
ADRB2	DB00555	0.3715656976697871	Lamotrigine	FDA approved
PGR	DB00139	0.3712490405105833	Succinic acid	FDA approved
CHRNB4	DB01273	0.3706647598009508	Varenicline	FDA approved
PTGS1	DB00210	0.3696185017198997	Adapalene	FDA approved
GABRR1	DB01956	0.3696152724908744	Taurine	FDA approved
PDE4D	DB00277	0.3684229033647134	Theophylline	FDA approved
HTR6	DB01200	0.36745945567564503	Bromocriptine	FDA approved
PDE5A	DB00824	0.3671065652989848	Enprofylline	FDA approved
PDE3A	DB00824	0.3650966107026529	Enprofylline	FDA approved
PDE4D	DB00824	0.3626767021024303	Enprofylline	FDA approved
HTR2B	DB00623	0.366897711466512	Fluphenazine	FDA approved
CSNK2A1	DB02010	0.36619647578492587	Staurosporine	experimental
ATP2C1	DB06637	0.3652914573787869	Dalfampridine	FDA approved
ATP5D	DB06637	0.34315594317792464	Dalfampridine	FDA approved
PPARA	DB09462	0.3648113661472489	Glycerin	FDA approved
CA3	DB00606	0.3640318558410789	Cyclothiazide	FDA approved
SLC6A4	DB13931	0.3636293301734175	Netarsudil	FDA approved
SCN1B	DB09085	0.3630277095000039	Tetracaine	FDA approved
SLC18A2	DB00191	0.3626501866568608	Phentermine	FDA approved
DRD5	DB00850	0.3619695374259261	Perphenazine	FDA approved
PTGS2	DB02379	0.3614650479597956	Beta-D-Glucose	experimental
RNASE1	DB02659	0.3614045889557694	Cholic Acid	FDA approved
SLC6A2	DB01191	0.3607307793715263	Dexfenfluramine	FDA approved
DRD4	DB09014	0.3601930512355497	Captodiame	experimental
SCN1B	DB09088	0.3588915223239442	Amylocaine	FDA approved
DRD5	DB00777	0.3579373044120457	Propiomazine	FDA approved
ADRB3	DB00489	0.3578481080482091	Sotalol	FDA approved
DRD5	DB00420	0.3578042577427257	Promazine	FDA approved
RARG	DB02746	0.3577506356646356	Phthalic Acid	experimental
SLC6A2	DB00215	0.35727438048771004	Citalopram	FDA approved
SLC6A4	DB00226	0.3571685252888854	Guanadrel	FDA approved
SCN1B	DB09342	0.35648495904493305	Propoxycaine	FDA approved
SLC6A2	DB09186	0.3564659923115143	Nisoxetine	experimental
SLC6A4	DB01170	0.3563439648602273	Guanethidine	FDA approved
SCN1B	DB09345	0.35626445912932153	Pramocaine	FDA approved
SCN1B	DB00564	0.3562400655610013	Carbamazepine	FDA approved
SLC6A4	DB04840	0.3557721793970202	Debrisoquine	FDA approved
CA3	DB00232	0.3557197446495365	Methyclothiazide	FDA approved
HTR2C	DB00751	0.35530333446772083	Epinastine	FDA approved
DRD1	DB00268	0.3546819185580857	Ropinirole	FDA approved
SLC6A4	DB00234	0.35457352850170776	Reboxetine	FDA approved
SLC6A4	DB09185	0.3544052583759161	Viloxazine	FDA approved
HTR2B	DB09195	0.3511571338572004	Lorpiprazole	FDA approved
SLC6A2	DB09195	0.34505098587930644	Lorpiprazole	FDA approved
CA4	DB00423	0.3511445904264309	Methocarbamol	FDA approved
PGR	DB00132	0.3507209293052647	alpha-Linolenic acid	FDA approved
SLC6A2	DB00574	0.3505949548508493	Fenfluramine	FDA approved
GABRA3	DB01346	0.3505908402968673	Quinidine barbiturate	FDA approved
GABRA5	DB01346	0.34693749369109583	Quinidine barbiturate	FDA approved
DRD5	DB01063	0.3501640204692105	Acetophenazine	FDA approved
PPARD	DB09213	0.3491100717200385	Dexibuprofen	FDA approved
CA4	DB00310	0.3478885142298774	Chlorthalidone	FDA approved
HTR7	DB00656	0.3460122191416373	Trazodone	FDA approved
PPARD	DB01050	0.3458560011278537	Ibuprofen	FDA approved
CA4	DB01031	0.3454746394450016	Ethinamate	FDA approved
HSD17B2	DB00255	0.3454016035516523	Diethylstilbestrol	FDA approved
RARG	DB01393	0.34536484520682703	Bezafibrate	FDA approved
CA4	DB09472	0.34452241640539283	Sodium sulfate	FDA approved
GABRR1	DB01068	0.3444978394462971	Clonazepam	FDA approved
SHBG	DB11219	0.3442528445873802	Enzacamene	FDA approved
SHBG	DB01428	0.3442058599747767	Oxybenzone	FDA approved
ADORA2A	DB01223	0.3437984838884494	Aminophylline	FDA approved
CA4	DB08157	0.34328384240283993	ETHYL 3-[4-(AMINOSULFONYL)PHENYL]PROPANOATE	experimental
CA4	DB08156	0.342851084475944	3-[4-(AMINOSULFONYL)PHENYL]PROPANOIC ACID	experimental
ESR1	DB02998	0.3424489727558131	Metribolone	experimental
CA4	DB08155	0.34242272939676743	N-{2-[4-(AMINOSULFONYL)PHENYL]ETHYL}ACETAMIDE	experimental
OPRD1	DB01227	0.3424026969506712	Levacetylmethadol	FDA approved
HTR2B	DB14185	0.3420572051381204	Aripiprazole lauroxil	FDA approved
HTR2B	DB00408	0.3417256417476033	Loxapine	FDA approved
