# Supplementary material for: Network neighbors of viral targets and differentially expressed genes in COVID-19 are drug target candidates
Source: Sci Rep. 2021 Sep 23;11:18985. doi: 10.1038/s41598-021-98289-x (PMC8460804; doi:10.1038/s41598-021-98289-x)
Supplement: Supplementary file 6 — Supplementary Information 6. [file 41598_2021_98289_MOESM6_ESM.csv]

P-value	Source	Term id	Term name	Term size	Query size	Intersection size	Precision	Recall
0.049771344587512686	CORUM	CORUM:2018	IL12A-IL12B complex	2	51	2	0.0392156862745098	1.0
0.049771344587512686	CORUM	CORUM:5548	IL12A-IL12B complex	2	51	2	0.0392156862745098	1.0
0.049771344587512686	CORUM	CORUM:6102	ZP3-IZUMO1 complex	2	51	2	0.0392156862745098	1.0
0.029055318331496893	GO:CC	GO:0098591	external side of apical plasma membrane	5	403	3	0.007444168734491315	0.6
0.049943723045470005	KEGG	KEGG:00563	Glycosylphosphatidylinositol (GPI)-anchor biosynthesis	25	126	4	0.031746031746031744	0.16
