# Supplementary material for: Network neighbors of viral targets and differentially expressed genes in COVID-19 are drug target candidates
Source: Sci Rep. 2021 Sep 23;11:18985. doi: 10.1038/s41598-021-98289-x (PMC8460804; doi:10.1038/s41598-021-98289-x)
Supplement: Supplementary file 7 — Supplementary Information 7. [file 41598_2021_98289_MOESM7_ESM.csv]

P-value	Source	Term id	Term name	Term size	Query size	Intersection size	Precision	Recall
0.00011317830158969932	GO:BP	GO:0043648	dicarboxylic acid metabolic process	98	4123	47	0.011399466407955373	0.47959183673469385
0.0006190798450664651	GO:BP	GO:0007018	microtubule-based movement	376	4123	129	0.03128789716226049	0.34308510638297873
0.0015639071663196141	GO:BP	GO:0032502	developmental process	6676	4123	1661	0.4028619936939122	0.2488016776512882
0.001654983931375455	GO:BP	GO:0031325	positive regulation of cellular metabolic process	3472	4123	904	0.21925782197429056	0.26036866359447003
0.002809300974000334	GO:BP	GO:0048522	positive regulation of cellular process	5803	4123	1454	0.3526558331312151	0.25056005514389107
0.0032156942962887616	GO:BP	GO:0051173	positive regulation of nitrogen compound metabolic process	3285	4123	856	0.20761581372786805	0.26057838660578386
0.005640085806813268	GO:BP	GO:0030182	neuron differentiation	1437	4123	401	0.09725927722532136	0.27905358385525403
0.009497457195330024	GO:BP	GO:0006536	glutamate metabolic process	33	4123	20	0.004850836769342712	0.6060606060606061
0.009754767146708674	GO:BP	GO:0007399	nervous system development	2483	4123	657	0.15934998787290808	0.26459927507047926
0.01051187459079314	GO:BP	GO:0010604	positive regulation of macromolecule metabolic process	3667	4123	942	0.22847441183604172	0.2568857376602127
0.011982952330039882	GO:BP	GO:0048518	positive regulation of biological process	6416	4123	1589	0.3853989813242784	0.24766209476309228
0.013468121707469718	GO:BP	GO:0009893	positive regulation of metabolic process	3970	4123	1013	0.24569488236720835	0.2551637279596977
0.015158541344122518	GO:BP	GO:0048856	anatomical structure development	6143	4123	1524	0.3696337618239146	0.2480872537847957
0.01681342634701238	GO:BP	GO:0048869	cellular developmental process	4468	4123	1130	0.2740722774678632	0.25290957923008056
0.01968734357938626	GO:BP	GO:0052805	imidazole-containing compound catabolic process	8	4123	8	0.0019403347077370846	1.0
0.01968734357938626	GO:BP	GO:0006548	histidine catabolic process	8	4123	8	0.0019403347077370846	1.0
0.024593243778064995	GO:BP	GO:0030154	cell differentiation	4388	4123	1109	0.2689788988600534	0.2527347310847767
0.029898523082922818	GO:BP	GO:0022008	neurogenesis	1710	4123	463	0.11229687121028377	0.27076023391812865
0.03587873881327997	GO:BP	GO:0048666	neuron development	1167	4123	327	0.07931118117875334	0.2802056555269923
0.03601077018770353	GO:BP	GO:0018108	peptidyl-tyrosine phosphorylation	381	4123	123	0.029832646131457675	0.3228346456692913
0.04229474898136838	GO:BP	GO:0036092	phosphatidylinositol-3-phosphate biosynthetic process	14	4123	11	0.0026679602231384912	0.7857142857142857
1.2145439207830636e-19	GO:CC	GO:0005622	intracellular	14752	4276	3553	0.8309167446211413	0.24084869848156182
9.954534629882639e-11	GO:CC	GO:0043226	organelle	13927	4276	3323	0.7771281571562207	0.23860127809291304
1.041303422470548e-09	GO:CC	GO:0005737	cytoplasm	11817	4276	2857	0.6681478016838166	0.24177033087924177
2.6493454513530027e-09	GO:CC	GO:0043229	intracellular organelle	12992	4276	3110	0.7273152478952292	0.23937807881773399
0.00033326751605104786	GO:CC	GO:0031201	SNARE complex	52	4276	28	0.006548175865294668	0.5384615384615384
0.0004605275245061617	GO:CC	GO:0043227	membrane-bounded organelle	12800	4276	3014	0.7048643592142189	0.23546875
0.0016226293839809369	GO:CC	GO:0043231	intracellular membrane-bounded organelle	11194	4276	2651	0.6199719363891487	0.23682329819546186
0.0023818754051790907	GO:CC	GO:0031226	intrinsic component of plasma membrane	1692	4276	455	0.10640785781103836	0.26891252955082745
0.03187654026720507	GO:CC	GO:0000790	nuclear chromatin	1063	4276	291	0.06805425631431244	0.2737535277516463
0.032429913650923105	GO:CC	GO:0005887	integral component of plasma membrane	1615	4276	426	0.09962581852198316	0.26377708978328174
0.0473894043798023	GO:CC	GO:0030054	cell junction	2058	4276	531	0.12418147801683817	0.25801749271137026
7.027212734829017e-29	GO:MF	GO:0005515	protein binding	14311	4348	3621	0.8327966881324746	0.2530221507930962
1.9568256410943335e-14	GO:MF	GO:0005488	binding	16805	4348	4065	0.9349126034958601	0.2418922939601309
0.000287780713090823	GO:MF	GO:0000981	DNA-binding transcription factor activity, RNA polymerase II-specific	996	4348	298	0.06853725850965961	0.2991967871485944
0.0005910298488096032	GO:MF	GO:0003700	DNA-binding transcription factor activity	1199	4348	349	0.08026678932842686	0.2910758965804837
0.0016475674279486665	GO:MF	GO:0140110	transcription regulator activity	1653	4348	462	0.1062557497700092	0.279491833030853
0.0036534858002606418	GO:MF	GO:0001216	DNA-binding transcription activator activity	456	4348	147	0.03380864765409384	0.3223684210526316
0.003970032665224022	GO:MF	GO:0001228	DNA-binding transcription activator activity, RNA polymerase II-specific	453	4348	146	0.03357865685372585	0.32229580573951433
0.003999430456825225	GO:MF	GO:0098772	molecular function regulator	3465	4348	908	0.20883164673413063	0.26204906204906203
0.004643419400298782	GO:MF	GO:0004713	protein tyrosine kinase activity	144	4348	57	0.01310947562097516	0.3958333333333333
0.03025724900693056	GO:MF	GO:0004714	transmembrane receptor protein tyrosine kinase activity	63	4348	29	0.006669733210671573	0.4603174603174603
0.00024894720037110145	KEGG	KEGG:00562	Inositol phosphate metabolism	73	1729	34	0.019664545980335454	0.4657534246575342
0.000295067533366644	KEGG	KEGG:00120	Primary bile acid biosynthesis	17	1729	13	0.007518796992481203	0.7647058823529411
0.006243418387146878	KEGG	KEGG:04060	Cytokine-cytokine receptor interaction	292	1729	92	0.05320994794679005	0.3150684931506849
0.020556063783104053	KEGG	KEGG:04130	SNARE interactions in vesicular transport	33	1729	17	0.009832272990167727	0.5151515151515151
0.02103560782414467	KEGG	KEGG:04070	Phosphatidylinositol signaling system	97	1729	37	0.021399652978600348	0.38144329896907214
0.021666912544882476	KEGG	KEGG:00250	Alanine, aspartate and glutamate metabolism	36	1729	18	0.010410641989589358	0.5
0.0013246831765765462	REAC	REAC:R-HSA-6794361	Neurexins and neuroligins	56	2450	29	0.01183673469387755	0.5178571428571429
0.002016176505089468	REAC	REAC:R-HSA-6794362	Protein-protein interactions at synapses	86	2450	39	0.015918367346938776	0.45348837209302323
0.003995343738748458	REAC	REAC:R-HSA-70921	Histidine catabolism	8	2450	8	0.0032653061224489797	1.0
0.010003167401843852	REAC	REAC:R-HSA-192105	Synthesis of bile acids and bile salts	33	2450	19	0.007755102040816327	0.5757575757575758
