# Supplementary material for: Network neighbors of viral targets and differentially expressed genes in COVID-19 are drug target candidates
Source: Sci Rep. 2021 Sep 23;11:18985. doi: 10.1038/s41598-021-98289-x (PMC8460804; doi:10.1038/s41598-021-98289-x)
Supplement: Supplementary file 10 — Supplementary Information 10. [file 41598_2021_98289_MOESM10_ESM.csv]

Gene	DrugBank ID	Score	Drug Name	External Database	CORDITE	Clinical Trials (Num)
PDGFRB	DB08901	0.8593845541	Ponatinib	CTD	Yes
PDGFRB	DB09078	0.8160839064	Lenvatinib	DrugCentral
PDGFRA	DB00398	0.7785535325	Sorafenib	CTD, DrugCentral	Yes
KCNA1	DB01159	0.7149526756	Halothane
KDR	DB00619	0.698079535	Imatinib	DrugCentral	Yes	Yes (5)
OPRK1	DB00956	0.6592374605	Hydrocodone	DrugCentral
RXRA	DB00799	0.6397693733	Tazarotene
FLT3	DB08896	0.6328777522	Regorafenib
OPRK1	DB01081	0.6295058851	Diphenoxylate		Yes
FLT4	DB08901	0.6282985265	Ponatinib	CTD	Yes
OPRK1	DB01192	0.6254661325	Oxymorphone	DrugCentral
FLT4	DB12147	0.6177963029	Erdafitinib
FGFR3	DB08896	0.6177672894	Regorafenib
OPRK1	DB00333	0.5830920206	Methadone	DrugCentral
PTGS2	DB00711	0.5415725953	Diethylcarbamazine
PDE4D	DB00277	0.5395034077	Theophylline
FGFR2	DB00398	0.5364105167	Sorafenib	DrugCentral	Yes
PPARD	DB03756	0.5159886761	Doconexent
SCN1A	DB00281	0.5053104464	Lidocaine			Yes (1)
PTGS2	DB08814	0.501458471	Triflusal	CTD
PTGS1	DB01041	0.5000927645	Thalidomide	DrugCentral	Yes	Yes (2)
PTGS1	DB00233	0.4965365017	Aminosalicylic acid	TTD, DrugCentral
FLT3	DB09078	0.4906869849	Lenvatinib
PTGS1	DB00480	0.4871091358	Lenalidomide			Yes (1)
PTGS1	DB11327	0.4862727888	Dipyrithione
PTGS2	DB00350	0.4853347054	Minoxidil
PTGS1	DB00533	0.4811547444	Rofecoxib	CTD, DrugCentral
HTR2A	DB04948	0.4801540681	Lofexidine
PTGS1	DB08910	0.479688157	Pomalidomide
PTGS1	DB04743	0.4779199451	Nimesulide	CTD, DrugCentral	Yes
FGFR2	DB06589	0.4777607825	Pazopanib	DrugCentral
PTGS1	DB08439	0.4773253858	Parecoxib	DrugCentral
FGFR2	DB01268	0.4769486803	Sunitinib	DrugCentral	Yes
PTGS1	DB01628	0.4764511552	Etoricoxib	DrugCentral
PTGS1	DB13167	0.4762231886	Alclofenac	DrugCentral
FLT3	DB12147	0.4759332003	Erdafitinib
PTGS2	DB04817	0.4754995187	Metamizole		Yes
PTGS1	DB00482	0.4751698558	Celecoxib	CTD, DrugCentral
CHRM4	DB00986	0.4704582888	Glycopyrronium
CHRM4	DB00462	0.4704309599	Methscopolamine bromide
CHRM4	DB00332	0.4695500124	Ipratropium	DrugCentral
CHRM4	DB06709	0.4689006982	Methacholine	DrugCentral
CHRM4	DB13720	0.4687621671	Diphemanil
CHRM4	DB01062	0.4685284618	Oxybutynin	DrugCentral
CHRM4	DB00202	0.46820335	Succinylcholine
CHRM4	DB00185	0.4681434966	Cevimeline	DrugCentral
ADRB2	DB01118	0.4679940703	Amiodarone	CTD		Yes (2)
CHRM4	DB00517	0.4673891803	Anisotropine methylbromide
CHRM4	DB01231	0.4670381968	Diphenidol	TTD, DrugCentral
CHRM4	DB00383	0.4654312629	Oxyphencyclimine
CHRM4	DB04843	0.4651845381	Mepenzolate
CHRM4	DB01338	0.4650073426	Pipecuronium	CTD
PTGS1	DB00580	0.4649618297	Valdecoxib	DrugCentral
CHRM4	DB01337	0.4643768924	Pancuronium	CTD	Yes
CHRM4	DB09300	0.4640595694	Butylscopolamine
DRD3	DB00372	0.4619261371	Thiethylperazine	DrugCentral
FGFR3	DB00398	0.4547435067	Sorafenib	DrugCentral	Yes
CHRM4	DB00280	0.4528087339	Disopyramide		Yes
CHRM4	DB00434	0.4504345824	Cyproheptadine	DrugCentral
CHRM4	DB01226	0.4456033893	Mivacurium
ABL1	DB09079	0.4454044731	Nintedanib	DrugCentral		Yes (1)
MAOB	DB00805	0.4447463901	Minaprine
HTR2C	DB09225	0.4439113354	Zotepine	DrugCentral
MAOA	DB01367	0.4423420495	Rasagiline	DrugCentral
ADRB2	DB00187	0.4408426934	Esmolol
ADRB2	DB09351	0.4382157108	Levobetaxolol	DrugCentral
ADRB2	DB01297	0.4374088317	Practolol	CTD
PPARD	DB09213	0.4360795827	Dexibuprofen
NOS3	DB08814	0.4347355795	Triflusal
CHRM4	DB00599	0.4325248456	Thiopental
NOS2	DB00360	0.4324349681	Sapropterin
GABRG2	DB00683	0.4307201165	Midazolam			Yes (3)
MAOA	DB06654	0.4294566748	Safinamide	DrugCentral
ADRB2	DB13781	0.4292484417	Xamoterol	DrugCentral
CHRM4	DB06153	0.427909965	Pizotifen
KDR	DB01254	0.4234221979	Dasatinib	DrugCentral	Yes
CHRM4	DB00193	0.4229278952	Tramadol			Yes (1)
KDR	DB12978	0.4218298672	Pexidartinib
NOS3	DB11327	0.4211656009	Dipyrithione
PDE4D	DB00806	0.420795972	Pentoxifylline			Yes (1)
PDE5A	DB00651	0.420111843	Dyphylline
PPARD	DB01050	0.4171489874	Ibuprofen			Yes (4)
HTR2C	DB06016	0.415759313	Cariprazine	DrugCentral
FLT3	DB06589	0.4144488362	Pazopanib	DrugCentral
PDE3A	DB00651	0.4117151391	Dyphylline
CHRM4	DB00502	0.4100647069	Haloperidol		Yes
CACNA2D1	DB01244	0.4054697476	Bepridil
FGFR3	DB01268	0.4040830262	Sunitinib	DrugCentral	Yes
PTGS1	DB00210	0.4029295508	Adapalene
MAOA	DB01132	0.4007172565	Pioglitazone	DrugCentral	Yes
RXRA	DB12808	0.4003023725	Trifarotene
OPRM1	DB00825	0.3999032618	Levomenthol		Yes
PDE4D	DB00824	0.399846934	Enprofylline
NOS3	DB01234	0.398481757	Dexamethasone	CTD		Yes (15)
FLT4	DB00619	0.3926037204	Imatinib		Yes	Yes (5)
ESR2	DB00882	0.3924246239	Clomifene
ESR2	DB00890	0.3923824641	Dienestrol
GABRG2	DB01587	0.3922845728	Ketazolam
ESR2	DB00539	0.3895588691	Toremifene	PharmGKB, CTD	Yes
FLT4	DB06595	0.3881664282	Midostaurin
ESR2	DB00977	0.387857303	Ethinylestradiol	DrugCentral
CHRM4	DB00477	0.3875328843	Chlorpromazine	DrugCentral	Yes	Yes (2)
SCN1A	DB06218	0.3856820979	Lacosamide
ADRB2	DB00408	0.3839803577	Loxapine
FGFR4	DB08896	0.3804730215	Regorafenib
RARA	DB00307	0.3796864098	Bexarotene	DrugCentral
PDE4C	DB00277	0.3785878567	Theophylline
PDGFRA	DB01254	0.3773167866	Dasatinib	CTD, DrugCentral	Yes
HTR1A	DB00953	0.3767767962	Rizatriptan	DrugCentral
ALOX5	DB00162	0.3760563637	Vitamin A			Yes (9)
DRD3	DB00777	0.3718499838	Propiomazine
HTR1A	DB00998	0.3712805599	Frovatriptan	DrugCentral
DRD3	DB00420	0.3697892101	Promazine	DrugCentral
HTR1A	DB00918	0.3672751214	Almotriptan
DRD3	DB00458	0.3668573581	Imipramine	DrugCentral
HTR2C	DB00216	0.3657158931	Eletriptan
CALM1	DB03017	0.3645333418	Lauric acid
HTR2C	DB06288	0.3636284223	Amisulpride
ABL1	DB09078	0.3634486654	Lenvatinib
ESR2	DB04824	0.3626825468	Phenolphthalein
ADRB2	DB00555	0.3622488417	Lamotrigine
ADRB2	DB09068	0.3620588981	Vortioxetine	DrugCentral	Yes
CASP3	DB01169	0.3615533099	Arsenic trioxide	CTD
ABL1	DB12147	0.3584988794	Erdafitinib
FGFR2	DB00619	0.3582786375	Imatinib	DrugCentral	Yes
AKR1B1	DB03147	0.3573946302	Flavin adenine dinucleotide		Yes
OPRM1	DB00555	0.3568090678	Lamotrigine
PPARD	DB00328	0.3551827631	Indomethacin	CTD		Yes (2)
TLR4	DB02325	0.3511782009	Isopropyl alcohol
GABRG2	DB01198	0.350787753	Zopiclone
HTR1A	DB00409	0.3493664801	Remoxipride	DrugCentral
HTR2C	DB09167	0.3463727937	Dosulepin
FGFR2	DB06595	0.3455378154	Midostaurin
HTR2C	DB00751	0.341498658	Epinastine
OPRK1	DB00504	0.3413541095	Levallorphan
OPRK1	DB00913	0.3406769215	Anileridine
HTR2A	DB00508	0.3401187007	Triflupromazine	DrugCentral
ABL1	DB00398	0.339683841	Sorafenib	CTD, DrugCentral	Yes
OPRK1	DB09049	0.3387002123	Naloxegol
OPRK1	DB00802	0.3370258102	Alfentanil
ESR2	DB09371	0.3355360346	Norethynodrel
HTR2C	DB04946	0.3351043265	Iloperidone	DrugCentral
PDE4A	DB00131	0.333627005	Adenosine phosphate		Yes
PPARD	DB00573	0.3300634447	Fenoprofen
OPRK1	DB01227	0.3300540605	Levacetylmethadol
HTR2A	DB00831	0.3288161743	Trifluoperazine	DrugCentral	Yes
CACNA2D1	DB00898	0.32786427	Ethanol
RARA	DB03756	0.3251058587	Doconexent
ESR2	DB04930	0.3248108728	Permethrin
HTR2A	DB00450	0.3233794974	Droperidol	DrugCentral	Yes
OPRM1	DB00396	0.3227828631	Progesterone		Yes	Yes (1)
ESR2	DB00756	0.3226820186	Hexachlorophene	DrugCentral	Yes
ESR2	DB04938	0.3185386314	Ospemifene
CA9	DB00819	0.3161794302	Acetazolamide	CTD, DrugCentral
HTR1A	DB06288	0.3161074964	Amisulpride	PharmGKB
SCN3B	DB00273	0.3153357588	Topiramate
ESR2	DB00947	0.3148866622	Fulvestrant	PharmGKB, CTD, DrugCentral
ESR2	DB04575	0.3148585608	Quinestrol
ADRB2	DB00243	0.3147114478	Ranolazine
ESR2	DB01357	0.3144528704	Mestranol	CTD
ESR2	DB09070	0.3134942692	Tibolone	CTD	Yes
HTR1A	DB00320	0.3130813846	Dihydroergotamine	DrugCentral	Yes
FLT3	DB00619	0.3121359225	Imatinib	DrugCentral	Yes	Yes (5)
GABRA3	DB01346	0.3109233206	Quinidine barbiturate
OPRM1	DB00370	0.3067960769	Mirtazapine
ALOX5	DB00675	0.306400344	Tamoxifen	CTD		Yes (1)
OPRM1	DB00289	0.3050693058	Atomoxetine
PDGFRA	DB12978	0.3049801614	Pexidartinib
PDE3A	DB00824	0.3045848886	Enprofylline
RARA	DB01393	0.3042310737	Bezafibrate
FGFR3	DB00619	0.3030674613	Imatinib		Yes	Yes (5)
SCN2B	DB00273	0.3027443482	Topiramate
ABL1	DB01268	0.3022401758	Sunitinib	DrugCentral
FGFR4	DB09079	0.3022150498	Nintedanib	DrugCentral		Yes (1)
PDE3A	DB00806	0.3011679465	Pentoxifylline			Yes (1)
CACNA2D1	DB00661	0.3004066504	Verapamil			Yes (2)
MAPK1	DB00131	0.299852851	Adenosine phosphate		Yes
LCK	DB08896	0.2994437297	Regorafenib
HTR2C	DB00320	0.2983910493	Dihydroergotamine	DrugCentral	Yes
PDE10A	DB00651	0.2981196989	Dyphylline
OPRK1	DB09089	0.2979065838	Trimebutine
PDGFRA	DB06626	0.2976456134	Axitinib	DrugCentral
ANXA1	DB01185	0.2972461394	Fluoxymesterone
ABL1	DB06589	0.2961501564	Pazopanib	DrugCentral
ADRB2	DB04855	0.2960050726	Dronedarone		Yes
