# Supplementary material for: Network neighbors of viral targets and differentially expressed genes in COVID-19 are drug target candidates
Source: Sci Rep. 2021 Sep 23;11:18985. doi: 10.1038/s41598-021-98289-x (PMC8460804; doi:10.1038/s41598-021-98289-x)
Supplement: Supplementary file 11 — Supplementary Information 11. [file 41598_2021_98289_MOESM11_ESM.csv]

P-value	Source	Term id	Term name	Term size	Query size	Intersection size	Precision	Recall
0.049614216196929836	CORUM	CORUM:5198	CBP-RARA-RXRA-DNA complex, ligand stimulated	3	23	2	0.08695652173913043	0.6666666666666666
0.049614216196929836	CORUM	CORUM:6586	VEcad-VEGFR complex	3	23	2	0.08695652173913043	0.6666666666666666
1.3207861971554524e-18	GO:BP	GO:0009719	response to endogenous stimulus	1696	48	32	0.6666666666666666	0.018867924528301886
3.8370502276696623e-17	GO:BP	GO:0070887	cellular response to chemical stimulus	3419	48	39	0.8125	0.011406844106463879
1.0307509080056735e-15	GO:BP	GO:0071495	cellular response to endogenous stimulus	1431	48	28	0.5833333333333334	0.019566736547868623
2.2723641859057123e-15	GO:BP	GO:0071310	cellular response to organic substance	2797	48	35	0.7291666666666666	0.012513407222023596
3.400652517718406e-15	GO:BP	GO:0042221	response to chemical	4808	48	42	0.875	0.008735440931780365
1.1263639573773444e-14	GO:BP	GO:0010033	response to organic substance	3433	48	37	0.7708333333333334	0.01077774541217594
1.637970380363119e-14	GO:BP	GO:1901700	response to oxygen-containing compound	1755	48	29	0.6041666666666666	0.016524216524216526
3.661764963314134e-14	GO:BP	GO:0023052	signaling	6814	48	46	0.9583333333333334	0.0067508071617258586
4.01588110677893e-14	GO:BP	GO:0007154	cell communication	6828	48	46	0.9583333333333334	0.006736965436438196
1.1233746871573281e-13	GO:BP	GO:1901701	cellular response to oxygen-containing compound	1241	48	25	0.5208333333333334	0.020145044319097503
1.2058857329918277e-13	GO:BP	GO:0014070	response to organic cyclic compound	977	48	23	0.4791666666666667	0.02354145342886387
1.406488791258653e-12	GO:BP	GO:0008283	cell population proliferation	2069	48	29	0.6041666666666666	0.01401643305944901
3.984864307616738e-12	GO:BP	GO:0042127	regulation of cell population proliferation	1779	48	27	0.5625	0.01517706576728499
6.624710125661541e-12	GO:BP	GO:0065008	regulation of biological quality	4133	48	37	0.7708333333333334	0.008952334865714976
1.043039791723761e-11	GO:BP	GO:0071407	cellular response to organic cyclic compound	591	48	18	0.375	0.030456852791878174
1.3944703061896814e-11	GO:BP	GO:0010646	regulation of cell communication	3659	48	35	0.7291666666666666	0.0095654550423613
1.9736920037322587e-11	GO:BP	GO:0023051	regulation of signaling	3699	48	35	0.7291666666666666	0.009462016761286834
2.3373895775305724e-11	GO:BP	GO:0006811	ion transport	1730	48	26	0.5416666666666666	0.015028901734104046
2.4506472056198625e-11	GO:BP	GO:0003008	system process	2303	48	29	0.6041666666666666	0.012592270950933565
6.530128519852217e-11	GO:BP	GO:0007267	cell-cell signaling	1806	48	26	0.5416666666666666	0.014396456256921373
7.673927317734137e-11	GO:BP	GO:0043410	positive regulation of MAPK cascade	560	48	17	0.3541666666666667	0.030357142857142857
9.525830637900636e-11	GO:BP	GO:0071417	cellular response to organonitrogen compound	672	48	18	0.375	0.026785714285714284
1.9665151338532252e-10	GO:BP	GO:0033993	response to lipid	944	48	20	0.4166666666666667	0.0211864406779661
2.2680236188915264e-10	GO:BP	GO:0010243	response to organonitrogen compound	1087	48	21	0.4375	0.019319227230910764
3.651403089210701e-10	GO:BP	GO:1901699	cellular response to nitrogen compound	727	48	18	0.375	0.024759284731774415
4.920079534173939e-10	GO:BP	GO:0032496	response to lipopolysaccharide	348	48	14	0.2916666666666667	0.040229885057471264
6.592092446515696e-10	GO:BP	GO:0070374	positive regulation of ERK1 and ERK2 cascade	214	48	12	0.25	0.056074766355140186
7.587116347438819e-10	GO:BP	GO:0042592	homeostatic process	2003	48	26	0.5416666666666666	0.012980529206190713
9.828110933616696e-10	GO:BP	GO:1901698	response to nitrogen compound	1172	48	21	0.4375	0.017918088737201365
1.1760521456913936e-09	GO:BP	GO:0002237	response to molecule of bacterial origin	371	48	14	0.2916666666666667	0.03773584905660377
1.50352436941714e-09	GO:BP	GO:0008015	blood circulation	565	48	16	0.3333333333333333	0.02831858407079646
1.6295925423049248e-09	GO:BP	GO:0007165	signal transduction	6291	48	41	0.8541666666666666	0.0065172468605945
1.7429636314071209e-09	GO:BP	GO:1902531	regulation of intracellular signal transduction	1883	48	25	0.5208333333333334	0.013276686139139671
3.222898937373087e-09	GO:BP	GO:0050896	response to stimulus	9430	48	47	0.9791666666666666	0.004984093319194061
4.223458108275215e-09	GO:BP	GO:0070371	ERK1 and ERK2 cascade	324	48	13	0.2708333333333333	0.040123456790123455
4.301962565351634e-09	GO:BP	GO:0051716	cellular response to stimulus	7777	48	44	0.9166666666666666	0.005657708628005658
5.074110044526672e-09	GO:BP	GO:0043269	regulation of ion transport	726	48	17	0.3541666666666667	0.023415977961432508
5.230440350449405e-09	GO:BP	GO:0008284	positive regulation of cell population proliferation	984	48	19	0.3958333333333333	0.019308943089430895
6.662602832576177e-09	GO:BP	GO:0035556	intracellular signal transduction	2854	48	29	0.6041666666666666	0.010161177295024528
1.0521432555130924e-08	GO:BP	GO:0043408	regulation of MAPK cascade	760	48	17	0.3541666666666667	0.02236842105263158
1.229126999180922e-08	GO:BP	GO:0003013	circulatory system process	649	48	16	0.3333333333333333	0.02465331278890601
1.3070678547009619e-08	GO:BP	GO:0045937	positive regulation of phosphate metabolic process	1184	48	20	0.4166666666666667	0.016891891891891893
1.3070678547009619e-08	GO:BP	GO:0010562	positive regulation of phosphorus metabolic process	1184	48	20	0.4166666666666667	0.016891891891891893
1.313836585277562e-08	GO:BP	GO:0048584	positive regulation of response to stimulus	2476	48	27	0.5625	0.010904684975767368
1.5158696249833598e-08	GO:BP	GO:0071868	cellular response to monoamine stimulus	103	48	9	0.1875	0.08737864077669903
1.5158696249833598e-08	GO:BP	GO:0071870	cellular response to catecholamine stimulus	103	48	9	0.1875	0.08737864077669903
1.662756141667408e-08	GO:BP	GO:0051049	regulation of transport	1887	48	24	0.5	0.012718600953895072
1.7611606873038188e-08	GO:BP	GO:0009967	positive regulation of signal transduction	1706	48	23	0.4791666666666667	0.013481828839390387
2.1487323418101937e-08	GO:BP	GO:0071867	response to monoamine	107	48	9	0.1875	0.08411214953271028
2.1487323418101937e-08	GO:BP	GO:0071869	response to catecholamine	107	48	9	0.1875	0.08411214953271028
2.160921983376719e-08	GO:BP	GO:1902533	positive regulation of intracellular signal transduction	1067	48	19	0.3958333333333333	0.01780693533270853
2.2552739853329426e-08	GO:BP	GO:0010647	positive regulation of cell communication	1914	48	24	0.5	0.012539184952978056
2.4117062498376673e-08	GO:BP	GO:0023056	positive regulation of signaling	1920	48	24	0.5	0.0125
3.364933322234461e-08	GO:BP	GO:0007268	chemical synaptic transmission	694	48	16	0.3333333333333333	0.023054755043227664
3.364933322234461e-08	GO:BP	GO:0098916	anterograde trans-synaptic signaling	694	48	16	0.3333333333333333	0.023054755043227664
3.994668840541558e-08	GO:BP	GO:0099537	trans-synaptic signaling	702	48	16	0.3333333333333333	0.022792022792022793
4.463786729261712e-08	GO:BP	GO:0070372	regulation of ERK1 and ERK2 cascade	306	48	12	0.25	0.0392156862745098
4.8287179966636205e-08	GO:BP	GO:0065009	regulation of molecular function	3084	48	29	0.6041666666666666	0.00940337224383917
6.333785423000241e-08	GO:BP	GO:0099536	synaptic signaling	724	48	16	0.3333333333333333	0.022099447513812154
7.396571089127725e-08	GO:BP	GO:0010959	regulation of metal ion transport	407	48	13	0.2708333333333333	0.03194103194103194
8.646867175368432e-08	GO:BP	GO:0032879	regulation of localization	2913	48	28	0.5833333333333334	0.009612083762444216
1.4399971296982144e-07	GO:BP	GO:0001934	positive regulation of protein phosphorylation	1039	48	18	0.375	0.017324350336862367
1.58314181210214e-07	GO:BP	GO:0006812	cation transport	1197	48	19	0.3958333333333333	0.015873015873015872
1.6286167511929245e-07	GO:BP	GO:0009966	regulation of signal transduction	3236	48	29	0.6041666666666666	0.00896168108776267
1.633132220672762e-07	GO:BP	GO:1903351	cellular response to dopamine	87	48	8	0.16666666666666666	0.09195402298850575
1.7928917163372186e-07	GO:BP	GO:1903350	response to dopamine	88	48	8	0.16666666666666666	0.09090909090909091
1.8284579776163347e-07	GO:BP	GO:0030001	metal ion transport	911	48	17	0.3541666666666667	0.018660812294182216
2.642102576909804e-07	GO:BP	GO:0048583	regulation of response to stimulus	4399	48	33	0.6875	0.0075017049329393045
3.511235039094195e-07	GO:BP	GO:0000165	MAPK cascade	950	48	17	0.3541666666666667	0.017894736842105262
4.0645234007498667e-07	GO:BP	GO:0023014	signal transduction by protein phosphorylation	959	48	17	0.3541666666666667	0.017726798748696558
4.5014642281378477e-07	GO:BP	GO:0042327	positive regulation of phosphorylation	1114	48	18	0.375	0.01615798922800718
5.782924140083939e-07	GO:BP	GO:0045834	positive regulation of lipid metabolic process	154	48	9	0.1875	0.05844155844155844
6.151754159250211e-07	GO:BP	GO:0044093	positive regulation of molecular function	1833	48	22	0.4583333333333333	0.012002182214948172
7.121368479156981e-07	GO:BP	GO:0050794	regulation of cellular process	11418	48	48	1.0	0.004203888596952181
7.563302692545701e-07	GO:BP	GO:0051239	regulation of multicellular organismal process	3441	48	29	0.6041666666666666	0.00842778262133101
7.590120652535923e-07	GO:BP	GO:0009214	cyclic nucleotide catabolic process	15	48	5	0.10416666666666667	0.3333333333333333
7.65491538314063e-07	GO:BP	GO:0071396	cellular response to lipid	603	48	14	0.2916666666666667	0.02321724709784411
9.437771953366571e-07	GO:BP	GO:0019233	sensory perception of pain	108	48	8	0.16666666666666666	0.07407407407407407
9.448723142734464e-07	GO:BP	GO:0031325	positive regulation of cellular metabolic process	3472	48	29	0.6041666666666666	0.008352534562211982
9.723761479290825e-07	GO:BP	GO:0019220	regulation of phosphate metabolic process	1877	48	22	0.4583333333333333	0.011720831113478956
9.824032688861946e-07	GO:BP	GO:0051174	regulation of phosphorus metabolic process	1878	48	22	0.4583333333333333	0.011714589989350373
9.977283927014359e-07	GO:BP	GO:0001932	regulation of protein phosphorylation	1506	48	20	0.4166666666666667	0.013280212483399735
1.0547576309207787e-06	GO:BP	GO:0033674	positive regulation of kinase activity	618	48	14	0.2916666666666667	0.022653721682847898
1.19619123227307e-06	GO:BP	GO:0044057	regulation of system process	624	48	14	0.2916666666666667	0.022435897435897436
1.3816343091615998e-06	GO:BP	GO:0032501	multicellular organismal process	7992	48	42	0.875	0.005255255255255256
1.4576338402841213e-06	GO:BP	GO:0046777	protein autophosphorylation	240	48	10	0.20833333333333334	0.041666666666666664
1.578327116096268e-06	GO:BP	GO:0051173	positive regulation of nitrogen compound metabolic process	3285	48	28	0.5833333333333334	0.00852359208523592
1.6653066189615112e-06	GO:BP	GO:0042493	response to drug	419	48	12	0.25	0.028639618138424822
1.781003533674441e-06	GO:BP	GO:0051247	positive regulation of protein metabolic process	1742	48	21	0.4375	0.012055109070034443
1.919328694007498e-06	GO:BP	GO:0048518	positive regulation of biological process	6416	48	38	0.7916666666666666	0.0059226932668329174
2.0501620570383983e-06	GO:BP	GO:0010517	regulation of phospholipase activity	73	48	7	0.14583333333333334	0.0958904109589041
2.5486332515112895e-06	GO:BP	GO:0019216	regulation of lipid metabolic process	435	48	12	0.25	0.027586206896551724
2.8041353563560515e-06	GO:BP	GO:0042060	wound healing	547	48	13	0.2708333333333333	0.02376599634369287
3.382512408131569e-06	GO:BP	GO:0048522	positive regulation of cellular process	5803	48	36	0.75	0.006203687747716698
3.4124410559865597e-06	GO:BP	GO:0007187	G protein-coupled receptor signaling pathway, coupled to cyclic nucleotide second messenger	262	48	10	0.20833333333333334	0.03816793893129771
3.50328247444143e-06	GO:BP	GO:0031401	positive regulation of protein modification process	1265	48	18	0.375	0.014229249011857707
3.7815467658034567e-06	GO:BP	GO:0006796	phosphate-containing compound metabolic process	3408	48	28	0.5833333333333334	0.008215962441314555
3.973255283807237e-06	GO:BP	GO:0009628	response to abiotic stimulus	1275	48	18	0.375	0.01411764705882353
4.353738802446278e-06	GO:BP	GO:0009893	positive regulation of metabolic process	3970	48	30	0.625	0.007556675062972292
4.526169782670645e-06	GO:BP	GO:0006793	phosphorus metabolic process	3434	48	28	0.5833333333333334	0.008153756552125802
4.794724930380598e-06	GO:BP	GO:0019932	second-messenger-mediated signaling	460	48	12	0.25	0.02608695652173913
4.960487214330714e-06	GO:BP	GO:0006468	protein phosphorylation	2044	48	22	0.4583333333333333	0.010763209393346379
5.079240566153159e-06	GO:BP	GO:0032270	positive regulation of cellular protein metabolic process	1652	48	20	0.4166666666666667	0.012106537530266344
5.2923169844107025e-06	GO:BP	GO:0051347	positive regulation of transferase activity	700	48	14	0.2916666666666667	0.02
6.082578175829916e-06	GO:BP	GO:0062197	cellular response to chemical stress	368	48	11	0.22916666666666666	0.029891304347826088
6.463651605748063e-06	GO:BP	GO:0042325	regulation of phosphorylation	1675	48	20	0.4166666666666667	0.011940298507462687
7.315894370456867e-06	GO:BP	GO:0009605	response to external stimulus	2995	48	26	0.5416666666666666	0.008681135225375626
8.262496632898256e-06	GO:BP	GO:0098660	inorganic ion transmembrane transport	862	48	15	0.3125	0.01740139211136891
8.737818284030688e-06	GO:BP	GO:0018108	peptidyl-tyrosine phosphorylation	381	48	11	0.22916666666666666	0.028871391076115485
8.956799867769533e-06	GO:BP	GO:1903727	positive regulation of phospholipid metabolic process	50	48	6	0.125	0.12
9.058694212861462e-06	GO:BP	GO:0050789	regulation of biological process	12038	48	48	1.0	0.003987373317826882
9.392568652107715e-06	GO:BP	GO:0071222	cellular response to lipopolysaccharide	211	48	9	0.1875	0.04265402843601896
9.481561305686233e-06	GO:BP	GO:0018212	peptidyl-tyrosine modification	384	48	11	0.22916666666666666	0.028645833333333332
1.4909112326066579e-05	GO:BP	GO:0070848	response to growth factor	759	48	14	0.2916666666666667	0.01844532279314888
1.584185667322761e-05	GO:BP	GO:0071219	cellular response to molecule of bacterial origin	224	48	9	0.1875	0.04017857142857143
1.7954102037304714e-05	GO:BP	GO:0019637	organophosphate metabolic process	1066	48	16	0.3333333333333333	0.0150093808630394
1.9124149587775864e-05	GO:BP	GO:0009617	response to bacterium	774	48	14	0.2916666666666667	0.01808785529715762
1.9267237639931784e-05	GO:BP	GO:0048878	chemical homeostasis	1235	48	17	0.3541666666666667	0.013765182186234818
1.9934396360934124e-05	GO:BP	GO:0043549	regulation of kinase activity	920	48	15	0.3125	0.016304347826086956
2.046506610824106e-05	GO:BP	GO:0060191	regulation of lipase activity	101	48	7	0.14583333333333334	0.06930693069306931
2.108858886765273e-05	GO:BP	GO:0010604	positive regulation of macromolecule metabolic process	3667	48	28	0.5833333333333334	0.00763566948459231
2.1907740801657893e-05	GO:BP	GO:0006198	cAMP catabolic process	10	48	4	0.08333333333333333	0.4
2.407609008302903e-05	GO:BP	GO:0009725	response to hormone	933	48	15	0.3125	0.01607717041800643
3.317898946280194e-05	GO:BP	GO:0009611	response to wounding	672	48	13	0.2708333333333333	0.019345238095238096
3.7014550865898864e-05	GO:BP	GO:0006816	calcium ion transport	438	48	11	0.22916666666666666	0.02511415525114155
3.968389792598826e-05	GO:BP	GO:0043085	positive regulation of catalytic activity	1475	48	18	0.375	0.012203389830508475
3.9739398572371864e-05	GO:BP	GO:0071216	cellular response to biotic stimulus	249	48	9	0.1875	0.03614457831325301
4.56212104385032e-05	GO:BP	GO:0048608	reproductive structure development	447	48	11	0.22916666666666666	0.024608501118568233
4.7760742913714145e-05	GO:BP	GO:0042391	regulation of membrane potential	449	48	11	0.22916666666666666	0.024498886414253896
4.920408191959205e-05	GO:BP	GO:0009154	purine ribonucleotide catabolic process	32	48	5	0.10416666666666667	0.15625
4.998944019117207e-05	GO:BP	GO:0061458	reproductive system development	451	48	11	0.22916666666666666	0.024390243902439025
5.143678023373698e-05	GO:BP	GO:0050801	ion homeostasis	837	48	14	0.2916666666666667	0.016726403823178016
5.360090523774096e-05	GO:BP	GO:0051240	positive regulation of multicellular organismal process	1894	48	20	0.4166666666666667	0.010559662090813094
5.7875188472121106e-05	GO:BP	GO:0009261	ribonucleotide catabolic process	33	48	5	0.10416666666666667	0.15151515151515152
6.560999251332585e-05	GO:BP	GO:1904062	regulation of cation transmembrane transport	357	48	10	0.20833333333333334	0.028011204481792718
7.186974303975146e-05	GO:BP	GO:0031399	regulation of protein modification process	1927	48	20	0.4166666666666667	0.010378827192527244
7.454986109349251e-05	GO:BP	GO:0034220	ion transmembrane transport	1179	48	16	0.3333333333333333	0.013570822731128074
7.627225997403139e-05	GO:BP	GO:0006979	response to oxidative stress	470	48	11	0.22916666666666666	0.023404255319148935
7.878900201388143e-05	GO:BP	GO:0006936	muscle contraction	364	48	10	0.20833333333333334	0.027472527472527472
7.900750421525136e-05	GO:BP	GO:0007186	G protein-coupled receptor signaling pathway	1358	48	17	0.3541666666666667	0.012518409425625921
8.118113309157733e-05	GO:BP	GO:0048609	multicellular organismal reproductive process	868	48	14	0.2916666666666667	0.016129032258064516
8.427060614591175e-05	GO:BP	GO:0042698	ovulation cycle	72	48	6	0.125	0.08333333333333333
8.497630693424677e-05	GO:BP	GO:0003012	muscle system process	475	48	11	0.22916666666666666	0.023157894736842106
8.897399647762038e-05	GO:BP	GO:0051338	regulation of transferase activity	1029	48	15	0.3125	0.014577259475218658
8.962917185557752e-05	GO:BP	GO:0071363	cellular response to growth factor stimulus	731	48	13	0.2708333333333333	0.017783857729138167
0.00010075490674882246	GO:BP	GO:0070838	divalent metal ion transport	483	48	11	0.22916666666666666	0.022774327122153208
0.0001064081777171789	GO:BP	GO:0032504	multicellular organism reproduction	887	48	14	0.2916666666666667	0.015783540022547914
0.00011665071947407648	GO:BP	GO:0072511	divalent inorganic cation transport	490	48	11	0.22916666666666666	0.022448979591836733
0.0001173676310195502	GO:BP	GO:0098655	cation transmembrane transport	894	48	14	0.2916666666666667	0.015659955257270694
0.00011755162563879602	GO:BP	GO:0065007	biological regulation	12697	48	48	1.0	0.0037804205717886113
0.00013528465349943453	GO:BP	GO:0051246	regulation of protein metabolic process	2917	48	24	0.5	0.0082276311278711
0.000136884238413077	GO:BP	GO:0035924	cellular response to vascular endothelial growth factor stimulus	78	48	6	0.125	0.07692307692307693
0.00013752396633683641	GO:BP	GO:0034765	regulation of ion transmembrane transport	498	48	11	0.22916666666666666	0.02208835341365462
0.00014580014411020957	GO:BP	GO:0007169	transmembrane receptor protein tyrosine kinase signaling pathway	762	48	13	0.2708333333333333	0.01706036745406824
0.00016721899849042327	GO:BP	GO:0098662	inorganic cation transmembrane transport	771	48	13	0.2708333333333333	0.016861219195849545
0.0001798558908400357	GO:BP	GO:0009187	cyclic nucleotide metabolic process	41	48	5	0.10416666666666667	0.12195121951219512
0.00018174082137317085	GO:BP	GO:0044419	interspecies interaction between organisms	2254	48	21	0.4375	0.009316770186335404
0.00019169960803361392	GO:BP	GO:0043066	negative regulation of apoptotic process	930	48	14	0.2916666666666667	0.015053763440860216
0.00019242080305707066	GO:BP	GO:0050877	nervous system process	1443	48	17	0.3541666666666667	0.01178101178101178
0.00021050274606784368	GO:BP	GO:0016310	phosphorylation	2501	48	22	0.4583333333333333	0.008796481407437025
0.00025021665213643875	GO:BP	GO:0032268	regulation of cellular protein metabolic process	2763	48	23	0.4791666666666667	0.008324285197249367
0.000259323552382336	GO:BP	GO:0043069	negative regulation of programmed cell death	953	48	14	0.2916666666666667	0.014690451206715634
0.00029089721981948193	GO:BP	GO:0006195	purine nucleotide catabolic process	45	48	5	0.10416666666666667	0.1111111111111111
0.00029506074918296137	GO:BP	GO:0019935	cyclic-nucleotide-mediated signaling	224	48	8	0.16666666666666666	0.03571428571428571
0.000302945599271056	GO:BP	GO:0051899	membrane depolarization	89	48	6	0.125	0.06741573033707865
0.00031260912991481327	GO:BP	GO:0051094	positive regulation of developmental process	1492	48	17	0.3541666666666667	0.011394101876675604
0.0003970541295567872	GO:BP	GO:0014065	phosphatidylinositol 3-kinase signaling	155	48	7	0.14583333333333334	0.04516129032258064
0.0004000865770328829	GO:BP	GO:0050793	regulation of developmental process	2833	48	23	0.4791666666666667	0.008118602188492764
0.0004034456249825484	GO:BP	GO:0048589	developmental growth	687	48	12	0.25	0.017467248908296942
0.00047147663513104256	GO:BP	GO:1903530	regulation of secretion by cell	697	48	12	0.25	0.01721664275466284
0.0004765684948517669	GO:BP	GO:1903725	regulation of phospholipid metabolic process	96	48	6	0.125	0.0625
0.0005470557491121382	GO:BP	GO:0050790	regulation of catalytic activity	2402	48	21	0.4375	0.008742714404662781
0.0006102422559484492	GO:BP	GO:0038084	vascular endothelial growth factor signaling pathway	52	48	5	0.10416666666666667	0.09615384615384616
0.0006234757292824324	GO:BP	GO:0033002	muscle cell proliferation	247	48	8	0.16666666666666666	0.032388663967611336
0.0006382094774771524	GO:BP	GO:0010035	response to inorganic substance	580	48	11	0.22916666666666666	0.01896551724137931
0.0006724693103439707	GO:BP	GO:0072523	purine-containing compound catabolic process	53	48	5	0.10416666666666667	0.09433962264150944
0.0007396150135605768	GO:BP	GO:0009712	catechol-containing compound metabolic process	54	48	5	0.10416666666666667	0.09259259259259259
0.0007396150135605768	GO:BP	GO:0043949	regulation of cAMP-mediated signaling	54	48	5	0.10416666666666667	0.09259259259259259
0.0007396150135605768	GO:BP	GO:0006584	catecholamine metabolic process	54	48	5	0.10416666666666667	0.09259259259259259
0.0007441029783882614	GO:BP	GO:0034762	regulation of transmembrane transport	589	48	11	0.22916666666666666	0.01867572156196944
0.000764168734062177	GO:BP	GO:0072359	circulatory system development	1213	48	15	0.3125	0.01236603462489695
0.0008210118345918387	GO:BP	GO:0060548	negative regulation of cell death	1047	48	14	0.2916666666666667	0.013371537726838587
0.0008437175668255511	GO:BP	GO:0006915	apoptotic process	2013	48	19	0.3958333333333333	0.009438648782911079
0.000900591898529143	GO:BP	GO:0046058	cAMP metabolic process	23	48	4	0.08333333333333333	0.17391304347826086
0.001103985688306399	GO:BP	GO:0007166	cell surface receptor signaling pathway	3250	48	24	0.5	0.0073846153846153844
0.0011059135361991082	GO:BP	GO:0032502	developmental process	6676	48	35	0.7291666666666666	0.005242660275614141
0.0011258372184503652	GO:BP	GO:0051046	regulation of secretion	756	48	12	0.25	0.015873015873015872
0.0011323287656896958	GO:BP	GO:0055085	transmembrane transport	1632	48	17	0.3541666666666667	0.010416666666666666
0.0011427893948361496	GO:BP	GO:0007610	behavior	615	48	11	0.22916666666666666	0.01788617886178862
0.0011591109271238422	GO:BP	GO:0032412	regulation of ion transmembrane transporter activity	268	48	8	0.16666666666666666	0.029850746268656716
0.0011992006252734457	GO:BP	GO:0023061	signal release	618	48	11	0.22916666666666666	0.01779935275080906
0.0012297336177136008	GO:BP	GO:0030154	cell differentiation	4388	48	28	0.5833333333333334	0.006381039197812215
0.0012852633505436482	GO:BP	GO:0006629	lipid metabolic process	1450	48	16	0.3333333333333333	0.011034482758620689
0.0013582409461864375	GO:BP	GO:0008219	cell death	2300	48	20	0.4166666666666667	0.008695652173913044
0.0014820555538906262	GO:BP	GO:0009891	positive regulation of biosynthetic process	2087	48	19	0.3958333333333333	0.009103977000479156
0.0014894648019866826	GO:BP	GO:0010518	positive regulation of phospholipase activity	62	48	5	0.10416666666666667	0.08064516129032258
0.0015115898843426452	GO:BP	GO:0043951	negative regulation of cAMP-mediated signaling	26	48	4	0.08333333333333333	0.15384615384615385
0.0015290812437111282	GO:BP	GO:0043491	protein kinase B signaling	278	48	8	0.16666666666666666	0.02877697841726619
0.001571092129824059	GO:BP	GO:0022898	regulation of transmembrane transporter activity	279	48	8	0.16666666666666666	0.02867383512544803
0.0016363698931840876	GO:BP	GO:0048015	phosphatidylinositol-mediated signaling	191	48	7	0.14583333333333334	0.03664921465968586
0.0016646169534393724	GO:BP	GO:0048519	negative regulation of biological process	5719	48	32	0.6666666666666666	0.005595383808358104
0.0018172294711479586	GO:BP	GO:0008217	regulation of blood pressure	194	48	7	0.14583333333333334	0.03608247422680412
0.0018275324094961343	GO:BP	GO:0048869	cellular developmental process	4468	48	28	0.5833333333333334	0.006266786034019696
0.0018300447209482562	GO:BP	GO:0048523	negative regulation of cellular process	5086	48	30	0.625	0.005898545025560362
0.0018811262421891454	GO:BP	GO:0048017	inositol lipid-mediated signaling	195	48	7	0.14583333333333334	0.035897435897435895
0.0020842547788802496	GO:BP	GO:0019933	cAMP-mediated signaling	198	48	7	0.14583333333333334	0.03535353535353535
0.0020952634957007435	GO:BP	GO:0051050	positive regulation of transport	961	48	13	0.2708333333333333	0.013527575442247659
0.0021041498835408703	GO:BP	GO:0018193	peptidyl-amino acid modification	1313	48	15	0.3125	0.011424219345011425
0.0021077131219963334	GO:BP	GO:0009888	tissue development	2135	48	19	0.3958333333333333	0.008899297423887589
0.002200941301247364	GO:BP	GO:0060135	maternal process involved in female pregnancy	67	48	5	0.10416666666666667	0.07462686567164178
0.002200941301247364	GO:BP	GO:0009166	nucleotide catabolic process	67	48	5	0.10416666666666667	0.07462686567164178
0.0023305069539367785	GO:BP	GO:0032409	regulation of transporter activity	294	48	8	0.16666666666666666	0.027210884353741496
0.0023601848240342987	GO:BP	GO:0048856	anatomical structure development	6143	48	33	0.6875	0.005371968093765262
0.002398382240886386	GO:BP	GO:0022414	reproductive process	1519	48	16	0.3333333333333333	0.01053324555628703
0.002462382266356424	GO:BP	GO:0000003	reproduction	1522	48	16	0.3333333333333333	0.010512483574244415
0.0024863647526430104	GO:BP	GO:0012501	programmed cell death	2158	48	19	0.3958333333333333	0.008804448563484708
0.0028074708501573805	GO:BP	GO:0060541	respiratory system development	207	48	7	0.14583333333333334	0.033816425120772944
0.0028638904071371903	GO:BP	GO:1903409	reactive oxygen species biosynthetic process	130	48	6	0.125	0.046153846153846156
0.0028638904071371903	GO:BP	GO:0014066	regulation of phosphatidylinositol 3-kinase signaling	130	48	6	0.125	0.046153846153846156
0.0029081312972846153	GO:BP	GO:0009117	nucleotide metabolic process	538	48	10	0.20833333333333334	0.01858736059479554
0.003131713488290063	GO:BP	GO:0010595	positive regulation of endothelial cell migration	132	48	6	0.125	0.045454545454545456
0.0031457337929792686	GO:BP	GO:1903522	regulation of blood circulation	306	48	8	0.16666666666666666	0.026143790849673203
0.003322498152548484	GO:BP	GO:0006753	nucleoside phosphate metabolic process	546	48	10	0.20833333333333334	0.018315018315018316
0.0033501848455147185	GO:BP	GO:0003006	developmental process involved in reproduction	1002	48	13	0.2708333333333333	0.012974051896207584
0.0033824474357072383	GO:BP	GO:1901292	nucleoside phosphate catabolic process	73	48	5	0.10416666666666667	0.0684931506849315
0.0034132846737468655	GO:BP	GO:0010941	regulation of cell death	1765	48	17	0.3541666666666667	0.009631728045325779
0.003425775849650766	GO:BP	GO:0040007	growth	1004	48	13	0.2708333333333333	0.012948207171314742
0.0035048322545633026	GO:BP	GO:1901564	organonitrogen compound metabolic process	6961	48	35	0.7291666666666666	0.005028013216491883
0.0035510856526682504	GO:BP	GO:0048511	rhythmic process	311	48	8	0.16666666666666666	0.02572347266881029
0.0035935188852659243	GO:BP	GO:0098664	G protein-coupled serotonin receptor signaling pathway	32	48	4	0.08333333333333333	0.125
0.003620340760504566	GO:BP	GO:0086003	cardiac muscle cell contraction	74	48	5	0.10416666666666667	0.06756756756756757
0.004000193368111971	GO:BP	GO:0034599	cellular response to oxidative stress	316	48	8	0.16666666666666666	0.02531645569620253
0.004081193877927135	GO:BP	GO:0043552	positive regulation of phosphatidylinositol 3-kinase activity	33	48	4	0.08333333333333333	0.12121212121212122
0.004135609044892233	GO:BP	GO:0060193	positive regulation of lipase activity	76	48	5	0.10416666666666667	0.06578947368421052
0.004393539992683557	GO:BP	GO:0070588	calcium ion transmembrane transport	320	48	8	0.16666666666666666	0.025
0.004740069437784654	GO:BP	GO:0006810	transport	5299	48	30	0.625	0.005661445555765239
0.004779011597797794	GO:BP	GO:0051707	response to other organism	1600	48	16	0.3333333333333333	0.01
0.004796722323746	GO:BP	GO:0030534	adult behavior	142	48	6	0.125	0.04225352112676056
0.004819398174809361	GO:BP	GO:0007204	positive regulation of cytosolic calcium ion concentration	324	48	8	0.16666666666666666	0.024691358024691357
0.0048583957666752066	GO:BP	GO:0043207	response to external biotic stimulus	1602	48	16	0.3333333333333333	0.009987515605493134
0.004858795665937664	GO:BP	GO:0044281	small molecule metabolic process	2028	48	18	0.375	0.008875739644970414
0.004996782997516646	GO:BP	GO:0060048	cardiac muscle contraction	143	48	6	0.125	0.04195804195804196
0.005015014982075357	GO:BP	GO:0043536	positive regulation of blood vessel endothelial cell migration	79	48	5	0.10416666666666667	0.06329113924050633
0.005103768204121946	GO:BP	GO:0042981	regulation of apoptotic process	1608	48	16	0.3333333333333333	0.009950248756218905
0.005203605114922628	GO:BP	GO:0097553	calcium ion transmembrane import into cytosol	144	48	6	0.125	0.041666666666666664
0.005203605114922628	GO:BP	GO:0032355	response to estradiol	144	48	6	0.125	0.041666666666666664
0.005203605114922628	GO:BP	GO:0045471	response to ethanol	144	48	6	0.125	0.041666666666666664
0.005724419504654137	GO:BP	GO:0044283	small molecule biosynthetic process	725	48	11	0.22916666666666666	0.015172413793103448
0.005763429800464653	GO:BP	GO:0031328	positive regulation of cellular biosynthetic process	2052	48	18	0.375	0.008771929824561403
0.005840607317276635	GO:BP	GO:0086010	membrane depolarization during action potential	36	48	4	0.08333333333333333	0.1111111111111111
0.00630204393324815	GO:BP	GO:0043067	regulation of programmed cell death	1634	48	16	0.3333333333333333	0.009791921664626682
0.00630204393324815	GO:BP	GO:0009607	response to biotic stimulus	1634	48	16	0.3333333333333333	0.009791921664626682
0.006345360706785965	GO:BP	GO:0097746	regulation of blood vessel diameter	149	48	6	0.125	0.040268456375838924
0.006345360706785965	GO:BP	GO:0035296	regulation of tube diameter	149	48	6	0.125	0.040268456375838924
0.006349788716648193	GO:BP	GO:0007188	adenylate cyclase-modulating G protein-coupled receptor signaling pathway	234	48	7	0.14583333333333334	0.029914529914529916
0.006535777674789032	GO:BP	GO:0090218	positive regulation of lipid kinase activity	37	48	4	0.08333333333333333	0.10810810810810811
0.006535777674789032	GO:BP	GO:0007210	serotonin receptor signaling pathway	37	48	4	0.08333333333333333	0.10810810810810811
0.0065965293591076606	GO:BP	GO:0035150	regulation of tube size	150	48	6	0.125	0.04
0.006688635050217316	GO:BP	GO:0031323	regulation of cellular metabolic process	6399	48	33	0.6875	0.005157055789967183
0.007103589436264902	GO:BP	GO:0000302	response to reactive oxygen species	238	48	7	0.14583333333333334	0.029411764705882353
0.0072123242392667505	GO:BP	GO:0015844	monoamine transport	85	48	5	0.10416666666666667	0.058823529411764705
0.0072123242392667505	GO:BP	GO:0002028	regulation of sodium ion transport	85	48	5	0.10416666666666667	0.058823529411764705
0.007290435292234367	GO:BP	GO:0090050	positive regulation of cell migration involved in sprouting angiogenesis	38	48	4	0.08333333333333333	0.10526315789473684
0.007290435292234367	GO:BP	GO:0001893	maternal placenta development	38	48	4	0.08333333333333333	0.10526315789473684
0.007977113116230464	GO:BP	GO:0062013	positive regulation of small molecule metabolic process	155	48	6	0.125	0.03870967741935484
0.008092186075890599	GO:BP	GO:0007193	adenylate cyclase-inhibiting G protein-coupled receptor signaling pathway	87	48	5	0.10416666666666667	0.05747126436781609
0.0081077726715857	GO:BP	GO:0042417	dopamine metabolic process	39	48	4	0.08333333333333333	0.10256410256410256
0.008184274622215331	GO:BP	GO:0051234	establishment of localization	5427	48	30	0.625	0.00552791597567717
0.008450007238215972	GO:BP	GO:0040017	positive regulation of locomotion	606	48	10	0.20833333333333334	0.0165016501650165
0.008881846250101019	GO:BP	GO:0040012	regulation of locomotion	1094	48	13	0.2708333333333333	0.011882998171846435
0.009054260553813982	GO:BP	GO:0014068	positive regulation of phosphatidylinositol 3-kinase signaling	89	48	5	0.10416666666666667	0.056179775280898875
0.009062133883653027	GO:BP	GO:0032101	regulation of response to external stimulus	1096	48	13	0.2708333333333333	0.011861313868613138
0.009288344579220462	GO:BP	GO:0048545	response to steroid hormone	354	48	8	0.16666666666666666	0.022598870056497175
0.009622713912898593	GO:BP	GO:0007167	enzyme linked receptor protein signaling pathway	1102	48	13	0.2708333333333333	0.011796733212341199
0.009723497909662942	GO:BP	GO:0098771	inorganic ion homeostasis	766	48	11	0.22916666666666666	0.014360313315926894
0.009827915791549364	GO:BP	GO:0009636	response to toxic substance	250	48	7	0.14583333333333334	0.028
0.010669299483656108	GO:BP	GO:0060402	calcium ion transport into cytosol	163	48	6	0.125	0.03680981595092025
0.010669299483656108	GO:BP	GO:0031214	biomineral tissue development	163	48	6	0.125	0.03680981595092025
0.010729716172260503	GO:BP	GO:0051480	regulation of cytosolic calcium ion concentration	361	48	8	0.16666666666666666	0.0221606648199446
0.010800293325498712	GO:BP	GO:0001525	angiogenesis	623	48	10	0.20833333333333334	0.016051364365971106
0.010909999630127627	GO:BP	GO:0051896	regulation of protein kinase B signaling	254	48	7	0.14583333333333334	0.027559055118110236
0.011052309614840187	GO:BP	GO:0110148	biomineralization	164	48	6	0.125	0.036585365853658534
0.011591722647161223	GO:BP	GO:0055086	nucleobase-containing small molecule metabolic process	628	48	10	0.20833333333333334	0.01592356687898089
0.011730152005279501	GO:BP	GO:0080090	regulation of primary metabolic process	6191	48	32	0.6666666666666666	0.0051687934097884025
0.012361358496392862	GO:BP	GO:0051179	localization	6920	48	34	0.7083333333333334	0.004913294797687861
0.013712108631464803	GO:BP	GO:0051924	regulation of calcium ion transport	263	48	7	0.14583333333333334	0.026615969581749048
0.014058588552629158	GO:BP	GO:0034614	cellular response to reactive oxygen species	171	48	6	0.125	0.03508771929824561
0.015066722020776269	GO:BP	GO:0050966	detection of mechanical stimulus involved in sensory perception of pain	14	48	3	0.0625	0.21428571428571427
0.015535410395653631	GO:BP	GO:0048660	regulation of smooth muscle cell proliferation	174	48	6	0.125	0.034482758620689655
0.015894594413397977	GO:BP	GO:0003018	vascular process in circulatory system	269	48	7	0.14583333333333334	0.026022304832713755
0.015994720951646425	GO:BP	GO:0001568	blood vessel development	807	48	11	0.22916666666666666	0.013630731102850062
0.016120306730338915	GO:BP	GO:0045595	regulation of cell differentiation	1976	48	17	0.3541666666666667	0.00860323886639676
0.016548131112518735	GO:BP	GO:0007208	phospholipase C-activating serotonin receptor signaling pathway	2	48	2	0.041666666666666664	1.0
0.016548131112518735	GO:BP	GO:0031635	adenylate cyclase-inhibiting opioid receptor signaling pathway	2	48	2	0.041666666666666664	1.0
0.016588171209005634	GO:BP	GO:0048659	smooth muscle cell proliferation	176	48	6	0.125	0.03409090909090909
0.01713586394491164	GO:BP	GO:0010634	positive regulation of epithelial cell migration	177	48	6	0.125	0.03389830508474576
0.017704937830056906	GO:BP	GO:0007200	phospholipase C-activating G protein-coupled receptor signaling pathway	102	48	5	0.10416666666666667	0.049019607843137254
0.017938000441122936	GO:BP	GO:0048534	hematopoietic or lymphoid organ development	986	48	12	0.25	0.012170385395537525
0.018275327197279638	GO:BP	GO:0051897	positive regulation of protein kinase B signaling	179	48	6	0.125	0.0335195530726257
0.018275327197279638	GO:BP	GO:0006941	striated muscle contraction	179	48	6	0.125	0.0335195530726257
0.018675257202920497	GO:BP	GO:0035295	tube development	1171	48	13	0.2708333333333333	0.011101622544833475
0.01870077712116126	GO:BP	GO:0072507	divalent inorganic cation homeostasis	519	48	9	0.1875	0.017341040462427744
0.01879814883074533	GO:BP	GO:0048148	behavioral response to cocaine	15	48	3	0.0625	0.2
0.018846203071076418	GO:BP	GO:1900274	regulation of phospholipase C activity	48	48	4	0.08333333333333333	0.08333333333333333
0.018846203071076418	GO:BP	GO:0030850	prostate gland development	48	48	4	0.08333333333333333	0.08333333333333333
0.01886769080167556	GO:BP	GO:0030324	lung development	180	48	6	0.125	0.03333333333333333
0.01893540456476743	GO:BP	GO:0050865	regulation of cell activation	664	48	10	0.20833333333333334	0.015060240963855422
0.020172142776976192	GO:BP	GO:0046883	regulation of hormone secretion	279	48	7	0.14583333333333334	0.025089605734767026
0.02048138354269631	GO:BP	GO:0045776	negative regulation of blood pressure	49	48	4	0.08333333333333333	0.08163265306122448
0.020738951824258348	GO:BP	GO:0060401	cytosolic calcium ion transport	183	48	6	0.125	0.03278688524590164
0.021220408288880017	GO:BP	GO:0051171	regulation of nitrogen compound metabolic process	5999	48	31	0.6458333333333334	0.00516752792132022
0.0213951308053209	GO:BP	GO:0030323	respiratory tube development	184	48	6	0.125	0.03260869565217391
0.021696991124793636	GO:BP	GO:0040011	locomotion	2020	48	17	0.3541666666666667	0.008415841584158416
0.02199539207445868	GO:BP	GO:0019725	cellular homeostasis	1006	48	12	0.25	0.011928429423459244
0.0221313943669493	GO:BP	GO:0071900	regulation of protein serine/threonine kinase activity	530	48	9	0.1875	0.016981132075471698
0.023413384789191242	GO:BP	GO:0034404	nucleobase-containing small molecule biosynthetic process	108	48	5	0.10416666666666667	0.046296296296296294
0.023465405705997713	GO:BP	GO:2001257	regulation of cation channel activity	187	48	6	0.125	0.03208556149732621
0.02406287929543602	GO:BP	GO:0042220	response to cocaine	51	48	4	0.08333333333333333	0.0784313725490196
0.02422043372302663	GO:BP	GO:0010817	regulation of hormone levels	536	48	9	0.1875	0.016791044776119403
0.024447472427428077	GO:BP	GO:0001944	vasculature development	844	48	11	0.22916666666666666	0.013033175355450236
0.024801638074576922	GO:BP	GO:0072593	reactive oxygen species metabolic process	288	48	7	0.14583333333333334	0.024305555555555556
0.02560548624535233	GO:BP	GO:0018958	phenol-containing compound metabolic process	110	48	5	0.10416666666666667	0.045454545454545456
0.02560548624535233	GO:BP	GO:0043266	regulation of potassium ion transport	110	48	5	0.10416666666666667	0.045454545454545456
0.026528095954507315	GO:BP	GO:0043270	positive regulation of ion transport	291	48	7	0.14583333333333334	0.024054982817869417
0.027267161817524036	GO:BP	GO:0015672	monovalent inorganic cation transport	544	48	9	0.1875	0.016544117647058824
0.027733591455098353	GO:BP	GO:0060047	heart contraction	293	48	7	0.14583333333333334	0.023890784982935155
0.027954820667188403	GO:BP	GO:0043279	response to alkaloid	112	48	5	0.10416666666666667	0.044642857142857144
0.028086228687234108	GO:BP	GO:0003044	regulation of systemic arterial blood pressure mediated by a chemical signal	53	48	4	0.08333333333333333	0.07547169811320754
0.028093670837154736	GO:BP	GO:0035265	organ growth	193	48	6	0.125	0.031088082901554404
0.029469102081978477	GO:BP	GO:0006928	movement of cell or subcellular component	2301	48	18	0.375	0.007822685788787484
0.030012125476945935	GO:BP	GO:0048731	system development	5096	48	28	0.5833333333333334	0.005494505494505495
0.030646016854113712	GO:BP	GO:0048646	anatomical structure formation involved in morphogenesis	1226	48	13	0.2708333333333333	0.010603588907014683
0.030769047814345477	GO:BP	GO:0002520	immune system development	1040	48	12	0.25	0.011538461538461539
0.03315695968987263	GO:BP	GO:0030282	bone mineralization	116	48	5	0.10416666666666667	0.04310344827586207
0.033523791451507065	GO:BP	GO:0044849	estrous cycle	18	48	3	0.0625	0.16666666666666666
0.034464759141614974	GO:BP	GO:0003015	heart process	303	48	7	0.14583333333333334	0.0231023102310231
0.03502277303179984	GO:BP	GO:0086002	cardiac muscle cell action potential involved in contraction	56	48	4	0.08333333333333333	0.07142857142857142
0.036398028423772474	GO:BP	GO:0002040	sprouting angiogenesis	202	48	6	0.125	0.0297029702970297
0.03741242742276416	GO:BP	GO:0090087	regulation of peptide transport	718	48	10	0.20833333333333334	0.013927576601671309
0.03786560728615995	GO:BP	GO:0048514	blood vessel morphogenesis	719	48	10	0.20833333333333334	0.013908205841446454
0.03899589944063743	GO:BP	GO:0030335	positive regulation of cell migration	569	48	9	0.1875	0.015817223198594025
0.03956983752284644	GO:BP	GO:0007565	female pregnancy	205	48	6	0.125	0.02926829268292683
0.04029841920239634	GO:BP	GO:0043551	regulation of phosphatidylinositol 3-kinase activity	58	48	4	0.08333333333333333	0.06896551724137931
0.04067539373788675	GO:BP	GO:0035637	multicellular organismal signaling	206	48	6	0.125	0.02912621359223301
0.043144904423999764	GO:BP	GO:0046456	icosanoid biosynthetic process	59	48	4	0.08333333333333333	0.06779661016949153
0.043379480256220695	GO:BP	GO:0060326	cell chemotaxis	314	48	7	0.14583333333333334	0.022292993630573247
0.044050402608297866	GO:BP	GO:0070252	actin-mediated cell contraction	123	48	5	0.10416666666666667	0.04065040650406504
0.044540424558596366	GO:BP	GO:0002791	regulation of peptide secretion	439	48	8	0.16666666666666666	0.018223234624145785
0.04581006520936068	GO:BP	GO:0051209	release of sequestered calcium ion into cytosol	124	48	5	0.10416666666666667	0.04032258064516129
0.04613653195105559	GO:BP	GO:0006636	unsaturated fatty acid biosynthetic process	60	48	4	0.08333333333333333	0.06666666666666667
0.047624013495092654	GO:BP	GO:0051283	negative regulation of sequestering of calcium ion	125	48	5	0.10416666666666667	0.04
0.04831515600968367	GO:BP	GO:0006163	purine nucleotide metabolic process	444	48	8	0.16666666666666666	0.018018018018018018
0.049559884424852776	GO:BP	GO:0072275	metanephric glomerulus morphogenesis	3	48	2	0.041666666666666664	0.6666666666666666
0.049559884424852776	GO:BP	GO:0038086	VEGF-activated platelet-derived growth factor receptor signaling pathway	3	48	2	0.041666666666666664	0.6666666666666666
0.049559884424852776	GO:BP	GO:0072276	metanephric glomerulus vasculature morphogenesis	3	48	2	0.041666666666666664	0.6666666666666666
0.049559884424852776	GO:BP	GO:0038091	positive regulation of cell proliferation by VEGF-activated platelet derived growth factor receptor signaling pathway	3	48	2	0.041666666666666664	0.6666666666666666
0.049559884424852776	GO:BP	GO:0072277	metanephric glomerular capillary formation	3	48	2	0.041666666666666664	0.6666666666666666
2.1628319837921141e-10	GO:CC	GO:0005887	integral component of plasma membrane	1615	48	23	0.4791666666666667	0.014241486068111455
5.720555544331108e-10	GO:CC	GO:0031226	intrinsic component of plasma membrane	1692	48	23	0.4791666666666667	0.013593380614657211
5.5711090245498e-08	GO:CC	GO:0043235	receptor complex	500	48	13	0.2708333333333333	0.026
6.724093254310545e-08	GO:CC	GO:0042995	cell projection	2353	48	24	0.5	0.010199745006374841
2.0190353629202066e-07	GO:CC	GO:0120025	plasma membrane bounded cell projection	2256	48	23	0.4791666666666667	0.010195035460992909
2.369141755371915e-07	GO:CC	GO:0030054	cell junction	2058	48	22	0.4583333333333333	0.010689990281827016
1.3966552146363643e-06	GO:CC	GO:0005886	plasma membrane	5655	48	34	0.7083333333333334	0.00601237842617153
2.4469853372011306e-06	GO:CC	GO:0071944	cell periphery	5768	48	34	0.7083333333333334	0.005894590846047157
5.090009804314023e-06	GO:CC	GO:0036477	somatodendritic compartment	873	48	14	0.2916666666666667	0.016036655211912942
6.008289280027645e-06	GO:CC	GO:0098590	plasma membrane region	1213	48	16	0.3333333333333333	0.013190436933223413
9.225334359870644e-05	GO:CC	GO:0030425	dendrite	627	48	11	0.22916666666666666	0.017543859649122806
9.52200156712702e-05	GO:CC	GO:0097447	dendritic tree	629	48	11	0.22916666666666666	0.017488076311605722
0.0002043865500810229	GO:CC	GO:0034702	ion channel complex	300	48	8	0.16666666666666666	0.02666666666666667
0.00025050688301671005	GO:CC	GO:0016020	membrane	9802	48	41	0.8541666666666666	0.0041828198326872065
0.0002649015853305402	GO:CC	GO:0043005	neuron projection	1396	48	15	0.3125	0.010744985673352435
0.00034759671358676686	GO:CC	GO:1902495	transmembrane transporter complex	322	48	8	0.16666666666666666	0.024844720496894408
0.00039901744555141834	GO:CC	GO:0045121	membrane raft	328	48	8	0.16666666666666666	0.024390243902439025
0.0004081888697914537	GO:CC	GO:0098857	membrane microdomain	329	48	8	0.16666666666666666	0.0243161094224924
0.0004175395497656201	GO:CC	GO:1990351	transporter complex	330	48	8	0.16666666666666666	0.024242424242424242
0.0005448122352148103	GO:CC	GO:0098589	membrane region	342	48	8	0.16666666666666666	0.023391812865497075
0.0006165619576781606	GO:CC	GO:0045202	synapse	1293	48	14	0.2916666666666667	0.01082753286929621
0.0007648268335373154	GO:CC	GO:0097060	synaptic membrane	358	48	8	0.16666666666666666	0.0223463687150838
0.001748594770528616	GO:CC	GO:0043025	neuronal cell body	535	48	9	0.1875	0.016822429906542057
0.0026456956865378058	GO:CC	GO:0001518	voltage-gated sodium channel complex	17	48	3	0.0625	0.17647058823529413
0.003274420139200406	GO:CC	GO:0016021	integral component of membrane	5699	48	29	0.6041666666666666	0.005088612037199508
0.0049219370208750685	GO:CC	GO:0044297	cell body	609	48	9	0.1875	0.014778325123152709
0.005541727135468756	GO:CC	GO:0034703	cation channel complex	225	48	6	0.125	0.02666666666666667
0.005749519613787165	GO:CC	GO:0031224	intrinsic component of membrane	5852	48	29	0.6041666666666666	0.004955570745044429
0.008822157887420077	GO:CC	GO:0034706	sodium channel complex	25	48	3	0.0625	0.12
0.01305998283066955	GO:CC	GO:0043204	perikaryon	159	48	5	0.10416666666666667	0.031446540880503145
0.013141987358706895	GO:CC	GO:0031410	cytoplasmic vesicle	2419	48	17	0.3541666666666667	0.007027697395618024
0.013424539753805094	GO:CC	GO:0097708	intracellular vesicle	2423	48	17	0.3541666666666667	0.0070160957490713995
0.014332119584427936	GO:CC	GO:0005901	caveola	82	48	4	0.08333333333333333	0.04878048780487805
0.017069519337163355	GO:CC	GO:0098805	whole membrane	1731	48	14	0.2916666666666667	0.008087810514153668
0.02432373128850563	GO:CC	GO:0031252	cell leading edge	427	48	7	0.14583333333333334	0.01639344262295082
0.03280898934952824	GO:CC	GO:0031982	vesicle	4036	48	22	0.4583333333333333	0.005450941526263627
0.04584559227748925	GO:CC	GO:0032590	dendrite membrane	43	48	3	0.0625	0.06976744186046512
0.049815109157781375	GO:CC	GO:0044853	plasma membrane raft	113	48	4	0.08333333333333333	0.035398230088495575
9.136707140918341e-11	GO:MF	GO:0060089	molecular transducer activity	1476	48	23	0.4791666666666667	0.015582655826558265
9.136707140918341e-11	GO:MF	GO:0038023	signaling receptor activity	1476	48	23	0.4791666666666667	0.015582655826558265
1.419301463167175e-09	GO:MF	GO:0004713	protein tyrosine kinase activity	144	48	10	0.20833333333333334	0.06944444444444445
1.833900015062311e-09	GO:MF	GO:0004714	transmembrane receptor protein tyrosine kinase activity	63	48	8	0.16666666666666666	0.12698412698412698
1.79746882583536e-08	GO:MF	GO:0019199	transmembrane receptor protein kinase activity	83	48	8	0.16666666666666666	0.0963855421686747
3.002644743398758e-08	GO:MF	GO:0004114	3',5'-cyclic-nucleotide phosphodiesterase activity	27	48	6	0.125	0.2222222222222222
4.730887903867433e-08	GO:MF	GO:0004888	transmembrane signaling receptor activity	1262	48	19	0.3958333333333333	0.015055467511885896
4.7998327023966095e-08	GO:MF	GO:0004112	cyclic-nucleotide phosphodiesterase activity	29	48	6	0.125	0.20689655172413793
6.721395566946191e-07	GO:MF	GO:0005021	vascular endothelial growth factor-activated receptor activity	7	48	4	0.08333333333333333	0.5714285714285714
1.0268559759979777e-06	GO:MF	GO:0019838	growth factor binding	137	48	8	0.16666666666666666	0.058394160583941604
5.837845660298985e-06	GO:MF	GO:0030594	neurotransmitter receptor activity	109	48	7	0.14583333333333334	0.06422018348623854
9.416370262254307e-06	GO:MF	GO:0004115	3',5'-cyclic-AMP phosphodiesterase activity	12	48	4	0.08333333333333333	0.3333333333333333
6.803481019515078e-05	GO:MF	GO:0008081	phosphoric diester hydrolase activity	93	48	6	0.125	0.06451612903225806
7.953515963195002e-05	GO:MF	GO:0038085	vascular endothelial growth factor binding	5	48	3	0.0625	0.6
7.953515963195002e-05	GO:MF	GO:0005007	fibroblast growth factor-activated receptor activity	5	48	3	0.0625	0.6
8.004284983954786e-05	GO:MF	GO:0008227	G protein-coupled amine receptor activity	49	48	5	0.10416666666666667	0.10204081632653061
0.00010539438342807683	GO:MF	GO:0043167	ion binding	6335	48	34	0.7083333333333334	0.005367008681925809
0.00011810827999001613	GO:MF	GO:0008144	drug binding	102	48	6	0.125	0.058823529411764705
0.00012899852205095632	GO:MF	GO:0004672	protein kinase activity	597	48	11	0.22916666666666666	0.018425460636515914
0.00022393650814863568	GO:MF	GO:0036094	small molecule binding	2580	48	21	0.4375	0.00813953488372093
0.00029034722324712694	GO:MF	GO:0043168	anion binding	2870	48	22	0.4583333333333333	0.007665505226480836
0.0006389031006043689	GO:MF	GO:0016773	phosphotransferase activity, alcohol group as acceptor	702	48	11	0.22916666666666666	0.01566951566951567
0.0006586471862583952	GO:MF	GO:0099589	serotonin receptor activity	32	48	4	0.08333333333333333	0.125
0.0006586471862583952	GO:MF	GO:0004993	G protein-coupled serotonin receptor activity	32	48	4	0.08333333333333333	0.125
0.0011582289746626053	GO:MF	GO:0022836	gated channel activity	341	48	8	0.16666666666666666	0.02346041055718475
0.0011848519314580717	GO:MF	GO:0005102	signaling receptor binding	1674	48	16	0.3333333333333333	0.009557945041816009
0.0011982946594733693	GO:MF	GO:0030551	cyclic nucleotide binding	37	48	4	0.08333333333333333	0.10810810810810811
0.0016078921340284319	GO:MF	GO:0032553	ribonucleotide binding	1933	48	17	0.3541666666666667	0.008794619762027936
0.0016513688971177185	GO:MF	GO:0000166	nucleotide binding	2166	48	18	0.375	0.008310249307479225
0.001654196365644838	GO:MF	GO:0042802	identical protein binding	1937	48	17	0.3541666666666667	0.008776458440887971
0.0016623784211429054	GO:MF	GO:1901265	nucleoside phosphate binding	2167	48	18	0.375	0.008306414397784956
0.0017276766170020654	GO:MF	GO:0051378	serotonin binding	12	48	3	0.0625	0.25
0.0017276766170020654	GO:MF	GO:0043176	amine binding	12	48	3	0.0625	0.25
0.00243060665731918	GO:MF	GO:0098531	ligand-activated transcription factor activity	44	48	4	0.08333333333333333	0.09090909090909091
0.00243060665731918	GO:MF	GO:0004879	nuclear receptor activity	44	48	4	0.08333333333333333	0.09090909090909091
0.002485678885259864	GO:MF	GO:0016301	kinase activity	808	48	11	0.22916666666666666	0.013613861386138614
0.0032276898243170926	GO:MF	GO:0071886	1-(4-iodo-2,5-dimethoxyphenyl)propan-2-amine binding	2	48	2	0.041666666666666664	1.0
0.0032276898243170926	GO:MF	GO:0004666	prostaglandin-endoperoxide synthase activity	2	48	2	0.041666666666666664	1.0
0.0033731650588144997	GO:MF	GO:0097367	carbohydrate derivative binding	2277	48	18	0.375	0.007905138339920948
0.0058091291777147705	GO:MF	GO:0005244	voltage-gated ion channel activity	199	48	6	0.125	0.03015075376884422
0.0059771889445162	GO:MF	GO:0022832	voltage-gated channel activity	200	48	6	0.125	0.03
0.005980811296942062	GO:MF	GO:0003707	steroid hormone receptor activity	55	48	4	0.08333333333333333	0.07272727272727272
0.00724817303217238	GO:MF	GO:0005216	ion channel activity	438	48	8	0.16666666666666666	0.0182648401826484
0.009667104555540674	GO:MF	GO:0005017	platelet-derived growth factor-activated receptor activity	3	48	2	0.041666666666666664	0.6666666666666666
0.009667104555540674	GO:MF	GO:0004517	nitric-oxide synthase activity	3	48	2	0.041666666666666664	0.6666666666666666
0.01095408557766222	GO:MF	GO:0098960	postsynaptic neurotransmitter receptor activity	64	48	4	0.08333333333333333	0.0625
0.012832510628423478	GO:MF	GO:0032559	adenyl ribonucleotide binding	1563	48	14	0.2916666666666667	0.008957133717210493
0.01306184250447895	GO:MF	GO:0016772	transferase activity, transferring phosphorus-containing groups	964	48	11	0.22916666666666666	0.011410788381742738
0.013632992160946156	GO:MF	GO:0017134	fibroblast growth factor binding	23	48	3	0.0625	0.13043478260869565
0.013632992160946156	GO:MF	GO:0005248	voltage-gated sodium channel activity	23	48	3	0.0625	0.13043478260869565
0.013632992160946156	GO:MF	GO:0030552	cAMP binding	23	48	3	0.0625	0.13043478260869565
0.013782499143651972	GO:MF	GO:0030554	adenyl nucleotide binding	1573	48	14	0.2916666666666667	0.008900190718372537
0.015500635649948528	GO:MF	GO:0015267	channel activity	487	48	8	0.16666666666666666	0.01642710472279261
0.015728527125122533	GO:MF	GO:0022803	passive transmembrane transporter activity	488	48	8	0.16666666666666666	0.01639344262295082
0.017523388186944506	GO:MF	GO:0003824	catalytic activity	5875	48	29	0.6041666666666666	0.004936170212765958
0.019302337216575535	GO:MF	GO:0034617	tetrahydrobiopterin binding	4	48	2	0.041666666666666664	0.5
0.025721364857270685	GO:MF	GO:0042578	phosphoric ester hydrolase activity	382	48	7	0.14583333333333334	0.01832460732984293
0.029518926064205923	GO:MF	GO:0032555	purine ribonucleotide binding	1916	48	15	0.3125	0.007828810020876827
0.03039911774169832	GO:MF	GO:0097159	organic cyclic compound binding	6386	48	30	0.625	0.004697776385844034
0.0317311813720303	GO:MF	GO:0017076	purine nucleotide binding	1928	48	15	0.3125	0.007780082987551867
0.0321175385878712	GO:MF	GO:0086006	voltage-gated sodium channel activity involved in cardiac muscle cell action potential	5	48	2	0.041666666666666664	0.4
0.04809691702518004	GO:MF	GO:0008131	primary amine oxidase activity	6	48	2	0.041666666666666664	0.3333333333333333
0.04809691702518004	GO:MF	GO:0003958	NADPH-hemoprotein reductase activity	6	48	2	0.041666666666666664	0.3333333333333333
0.04809691702518004	GO:MF	GO:0044323	retinoic acid-responsive element binding	6	48	2	0.041666666666666664	0.3333333333333333
2.740036134680792e-08	KEGG	KEGG:04726	Serotonergic synapse	113	44	10	0.22727272727272727	0.08849557522123894
6.274579276446492e-07	KEGG	KEGG:05200	Pathways in cancer	529	44	16	0.36363636363636365	0.030245746691871456
1.6878709369791616e-06	KEGG	KEGG:05032	Morphine addiction	89	44	8	0.18181818181818182	0.0898876404494382
2.0865167973857037e-05	KEGG	KEGG:04151	PI3K-Akt signaling pathway	353	44	12	0.2727272727272727	0.0339943342776204
2.710965155364233e-05	KEGG	KEGG:04014	Ras signaling pathway	231	44	10	0.22727272727272727	0.04329004329004329
2.7844356045965832e-05	KEGG	KEGG:04010	MAPK signaling pathway	294	44	11	0.25	0.03741496598639456
0.0001505033497466216	KEGG	KEGG:05230	Central carbon metabolism in cancer	70	44	6	0.13636363636363635	0.08571428571428572
0.00030748315174975816	KEGG	KEGG:01521	EGFR tyrosine kinase inhibitor resistance	79	44	6	0.13636363636363635	0.0759493670886076
0.0008707601672000977	KEGG	KEGG:04080	Neuroactive ligand-receptor interaction	339	44	10	0.22727272727272727	0.029498525073746312
0.00119787202899603	KEGG	KEGG:04015	Rap1 signaling pathway	210	44	8	0.18181818181818182	0.0380952380952381
0.0014699577165886673	KEGG	KEGG:04024	cAMP signaling pathway	216	44	8	0.18181818181818182	0.037037037037037035
0.004905332554764535	KEGG	KEGG:00230	Purine metabolism	128	44	6	0.13636363636363635	0.046875
0.0073877202697477835	KEGG	KEGG:04020	Calcium signaling pathway	200	44	7	0.1590909090909091	0.035
0.0084977812524923	KEGG	KEGG:04540	Gap junction	88	44	5	0.11363636363636363	0.056818181818181816
0.010638190605478057	KEGG	KEGG:04810	Regulation of actin cytoskeleton	212	44	7	0.1590909090909091	0.0330188679245283
0.010714749115479132	KEGG	KEGG:00330	Arginine and proline metabolism	49	44	4	0.09090909090909091	0.08163265306122448
0.020423459205468186	KEGG	KEGG:04928	Parathyroid hormone synthesis, secretion and action	106	44	5	0.11363636363636363	0.04716981132075472
0.022110328843668908	KEGG	KEGG:04370	VEGF signaling pathway	59	44	4	0.09090909090909091	0.06779661016949153
0.023257872987632686	KEGG	KEGG:05145	Toxoplasmosis	109	44	5	0.11363636363636363	0.045871559633027525
0.03605990211036679	KEGG	KEGG:05221	Acute myeloid leukemia	67	44	4	0.09090909090909091	0.05970149253731343
0.04743975556153799	KEGG	KEGG:05140	Leishmaniasis	72	44	4	0.09090909090909091	0.05555555555555555
9.901568091027293e-06	REAC	REAC:R-HSA-375280	Amine ligand-binding receptors	42	48	6	0.125	0.14285714285714285
2.8691647200744427e-05	REAC	REAC:R-HSA-162582	Signal Transduction	2735	48	30	0.625	0.010968921389396709
0.000719599530762204	REAC	REAC:R-HSA-392154	Nitric oxide stimulates guanylate cyclase	21	48	4	0.08333333333333333	0.19047619047619047
0.0009349894626381172	REAC	REAC:R-HSA-6811558	PI5P, PP2A and IER3 Regulate PI3K/AKT Signaling	89	48	6	0.125	0.06741573033707865
0.0014565431773851157	REAC	REAC:R-HSA-199418	Negative regulation of the PI3K/AKT network	96	48	6	0.125	0.0625
0.0028124626262259903	REAC	REAC:R-HSA-2219530	Constitutive Signaling by Aberrant PI3K in Cancer	62	48	5	0.10416666666666667	0.08064516129032258
0.003208853929473274	REAC	REAC:R-HSA-6785807	Interleukin-4 and Interleukin-13 signaling	110	48	6	0.125	0.05454545454545454
0.0032145712775122287	REAC	REAC:R-HSA-418594	G alpha (i) signalling events	400	48	10	0.20833333333333334	0.025
0.004474224470479263	REAC	REAC:R-HSA-373076	Class A/1 (Rhodopsin-like receptors)	327	48	9	0.1875	0.027522935779816515
0.006420781722487716	REAC	REAC:R-HSA-390666	Serotonin receptors	12	48	3	0.0625	0.25
0.006936910885425954	REAC	REAC:R-HSA-141333	Biogenic amines are oxidatively deaminated to aldehydes by MAOA and MAOB	2	48	2	0.041666666666666664	1.0
0.009401718890567179	REAC	REAC:R-HSA-5663202	Diseases of signal transduction by growth factor receptors and second messengers	359	48	9	0.1875	0.025069637883008356
0.011395305182581758	REAC	REAC:R-HSA-383280	Nuclear Receptor transcription pathway	41	48	4	0.08333333333333333	0.0975609756097561
0.011395305182581758	REAC	REAC:R-HSA-5576892	Phase 0 - rapid depolarisation	41	48	4	0.08333333333333333	0.0975609756097561
0.016469211443105692	REAC	REAC:R-HSA-2219528	PI3K/AKT Signaling in Cancer	89	48	5	0.10416666666666667	0.056179775280898875
0.01725723120721685	REAC	REAC:R-HSA-9006934	Signaling by Receptor Tyrosine Kinases	486	48	10	0.20833333333333334	0.0205761316872428
0.017379260563292614	REAC	REAC:R-HSA-111885	Opioid Signalling	90	48	5	0.10416666666666667	0.05555555555555555
0.018733035587352606	REAC	REAC:R-HSA-1280215	Cytokine Signaling in Immune system	830	48	13	0.2708333333333333	0.01566265060240964
0.020750667169081655	REAC	REAC:R-HSA-140179	Amine Oxidase reactions	3	48	2	0.041666666666666664	0.6666666666666666
0.02147359986425969	REAC	REAC:R-HSA-388396	GPCR downstream signalling	1100	48	15	0.3125	0.013636363636363636
0.041381584992195956	REAC	REAC:R-HSA-9018683	Biosynthesis of DPA-derived SPMs	4	48	2	0.041666666666666664	0.5
0.041381584992195956	REAC	REAC:R-HSA-9025094	Biosynthesis of DPAn-3 SPMs	4	48	2	0.041666666666666664	0.5
0.0436124176435557	REAC	REAC:R-HSA-372790	Signaling by GPCR	1170	48	15	0.3125	0.01282051282051282
